# Supplementary material for: GeneHunt for rapid domain-specific annotation of glycoside hydrolases
Source: Sci Rep. 2019 Jul 12;9:10137. doi: 10.1038/s41598-019-46290-w (PMC6626019; doi:10.1038/s41598-019-46290-w)
Supplement: Supplementary file 2 — Supplementary Dataset 2 [file 41598_2019_46290_MOESM2_ESM.zip]

Archive with 1 entries (1 files):
- Suppl_2_GHannot_M5nr.txt
