# Supplementary material for: GeneHunt for rapid domain-specific annotation of glycoside hydrolases
Source: Sci Rep. 2019 Jul 12;9:10137. doi: 10.1038/s41598-019-46290-w (PMC6626019; doi:10.1038/s41598-019-46290-w)
Supplement: Supplementary file 2 — Supplementary Dataset 2 [file 41598_2019_46290_MOESM2_ESM.zip › Suppl_2_GHannot_M5nr.txt]

000016fbbacaa84e80a75c4b029854cb	PF03065.14	Glyco_hydro_57
00007f5b6bd39814037d74aecb9fcd70	PF00728.21	Glyco_hydro_20
00008ce2ba9a19bdf8fa7c4cba4c93f6	PF07971.11	Glyco_hydro_92
000118cec01bb5bbc7a34bf098dd260d	PF00332.17	Glyco_hydro_17
00013504d0df64a2a1fe942f129db3f8	PF00331.19	Glyco_hydro_10
00013697dfa7d20a54ab86b045447d15	PF02057.14	Glyco_hydro_59
00013697dfa7d20a54ab86b045447d15	PF17387.1	Glyco_hydro_59M
00013a16adea0bdb8a2d70f09f2ce426	PF17132.3	Glyco_hydro_106
0001ac952ca57ca70d8c9eaccfd19d0a	PF06964.11	Alpha-L-AF_C
0001aeeb154dfec13d8aa5720f60b490	PF07745.12	Glyco_hydro_53
0001c4b093cf49b70c250d39f31b5163	PF00728.21	Glyco_hydro_20
0001ea0c9f4dbbcd4d7c0fa67690bd21	PF00182.18	Glyco_hydro_19
000252fb13225b09ce4355130c3a1047	PF00182.18	Glyco_hydro_19
000257f120e7269a740223a385fafb97	PF03065.14	Glyco_hydro_57
0002a67463a760bfd463a6e54e0e7340	PF02446.16	Glyco_hydro_77
000347dfe08b63ddacc903e9b7a279d2	PF00728.21	Glyco_hydro_20
000348a07eb88820ae82602e93bbae74	PF00232.17	Glyco_hydro_1
00036c193d94b009aeee62ab1c16a62c	PF04616.13	Glyco_hydro_43
0003b50a07c17271e6034d3651ae2b58	PF01074.21	Glyco_hydro_38
0003b50a07c17271e6034d3651ae2b58	PF07748.12	Glyco_hydro_38C
0003c980ea6a932e632fe4844a01da2c	PF00704.27	Glyco_hydro_18
0003d27c95f35804ebc0ca993c831e69	PF01832.19	Glucosaminidase
0003d62e510f7bf04ad88c4a65ae26d2	PF00295.16	Glyco_hydro_28
000419e555bfce7b34c1cfecbfefb0ae	PF06824.10	Glyco_hydro_125
00048b423cec83e17dff43791be11005	PF02449.14	Glyco_hydro_42
00048b423cec83e17dff43791be11005	PF08532.9	Glyco_hydro_42M
0004f3e8a1f8cc60a93697f7ca5ce277	PF01183.19	Glyco_hydro_25
00051eae7b977cfccabf1c8b019d83bf	PF00150.17	Cellulase
00052b71e6c984d0a28a7656862177a2	PF00251.19	Glyco_hydro_32N
00052b71e6c984d0a28a7656862177a2	PF08244.11	Glyco_hydro_32C
00053868ac6c1343ec44b76376f0ab8c	PF00182.18	Glyco_hydro_19
00055d90918b8d1c1530ddbf8579e92c	PF01204.17	Trehalase
0005a87f52e6c7db39e0a94130f7dde0	PF12905.6	Glyco_hydro_101
0005c112fee0c5b75d11e7df95c6c514	PF08532.9	Glyco_hydro_42M
0005c112fee0c5b75d11e7df95c6c514	PF08533.9	Glyco_hydro_42C
0005c112fee0c5b75d11e7df95c6c514	PF02449.14	Glyco_hydro_42
000609eb671f1ea88330d1ed3c7a04cd	PF08307.10	Glyco_hydro_98C
000609eb671f1ea88330d1ed3c7a04cd	PF08306.10	Glyco_hydro_98M
000621a503db8ed0fcd3d7c96b8fa72b	PF00759.18	Glyco_hydro_9
0006ae4b0f8cc6553f85ce33f71c3978	PF02446.16	Glyco_hydro_77
0006d041d0fa176efc51a4f7f16ac857	PF03664.12	Glyco_hydro_62
0006d041d0fa176efc51a4f7f16ac857	PF00331.19	Glyco_hydro_10
0006d6eed94226dbd0a800cb4be57a4b	PF16874.4	Glyco_hydro_36C
0006d6eed94226dbd0a800cb4be57a4b	PF02065.17	Melibiase
0006d6eed94226dbd0a800cb4be57a4b	PF16875.4	Glyco_hydro_36N
0007aec5a55cdbf08dc51e9dc4316dd6	PF00251.19	Glyco_hydro_32N
0007aec5a55cdbf08dc51e9dc4316dd6	PF08244.11	Glyco_hydro_32C
000853773ecd0ce7212683e9c469664e	PF00150.17	Cellulase
00085664a5742f78585cbcee88ab4b27	PF01341.16	Glyco_hydro_6
00087085e30f546f7f46f23ee505b361	PF00331.19	Glyco_hydro_10
00089108a236145ec5e50390c32052f9	PF01532.19	Glyco_hydro_47
000909d900b652b35aab7c21050cd860	PF00704.27	Glyco_hydro_18
00092e45c2f5dd046f7c08882ad6f4fa	PF01915.21	Glyco_hydro_3_C
00092e45c2f5dd046f7c08882ad6f4fa	PF00933.20	Glyco_hydro_3
00096eacf8b23a21e478ddb12ab578b6	PF03633.14	Glyco_hydro_65C
00096eacf8b23a21e478ddb12ab578b6	PF03632.14	Glyco_hydro_65m
00096eacf8b23a21e478ddb12ab578b6	PF03636.14	Glyco_hydro_65N
00098b32aa167cd001e5bec43f2d052d	PF00704.27	Glyco_hydro_18
000999609705ce959cf51f431330a516	PF03648.13	Glyco_hydro_67N
000999609705ce959cf51f431330a516	PF07477.11	Glyco_hydro_67C
000999609705ce959cf51f431330a516	PF07488.11	Glyco_hydro_67M
0009a4f1f8dd8cf8cf9126e5608438f4	PF00182.18	Glyco_hydro_19
0009b7ec096657cd3969587b79ed8e95	PF10566.8	Glyco_hydro_97
0009c5227f38f86df592b499bf413722	PF01270.16	Glyco_hydro_8
0009fc1ab34b3e6ff2a3a4961155c21a	PF03659.13	Glyco_hydro_71
000aaba853c834594a53a8895ebd3323	PF02836.16	Glyco_hydro_2_C
000aaba853c834594a53a8895ebd3323	PF02837.17	Glyco_hydro_2_N
000aaba853c834594a53a8895ebd3323	PF00703.20	Glyco_hydro_2
000b57deca3c5db21e1df68055c6b0a9	PF00150.17	Cellulase
000b8ba3d42eb4c7f4871d1f60426088	PF00232.17	Glyco_hydro_1
000c8b5c03349d6402537f1e8e38073d	PF00150.17	Cellulase
000cacde564dfba80e421d4dfdffdc88	PF00840.19	Glyco_hydro_7
000cce4e3eae70e9a2045836da2cc574	PF06964.11	Alpha-L-AF_C
000cdc913a506584e499625e39878a21	PF04616.13	Glyco_hydro_43
000d12c6b5b902d68c8fbc6197a9d968	PF04616.13	Glyco_hydro_43
000d9b19b8d0ef2cb83f7e15e9f3a50b	PF00232.17	Glyco_hydro_1
000d9b19b8d0ef2cb83f7e15e9f3a50b	PF00232.17	Glyco_hydro_1
000da6962c3b7b11ac926944149fb839	PF00840.19	Glyco_hydro_7
000db590d557e67ad1ffe0a6acf052e8	PF04041.12	Glyco_hydro_130
000e8b7d5d06cf7e837c34f3d63ab70d	PF01832.19	Glucosaminidase
000ee1f04720eda009ecbadbab052a6d	PF02446.16	Glyco_hydro_77
000efb338f77e03bdfb4de926f0cac0e	PF01055.25	Glyco_hydro_31
000f0d29af5089dee8b3fee0f2af280d	PF04616.13	Glyco_hydro_43
000f0ea4c34b0986a8694f034bb34b3c	PF02449.14	Glyco_hydro_42
000f1a95e24940a891765a9e95cff552	PF01204.17	Trehalase
000f40222e15107b62da620d3ac4feaf	PF00150.17	Cellulase
000f48e1b0279989f89bae77c5e99852	PF00331.19	Glyco_hydro_10
000f609f936c101db62f5c686f5a9959	PF10566.8	Glyco_hydro_97
000fd363ebaf1c2f69065d04542e70a4	PF01204.17	Trehalase
000fd5e36fe31df296d467cef914a8bd	PF00150.17	Cellulase
000fe4967d5f03bf12c79bd250c94e79	PF02056.15	Glyco_hydro_4
000fe4967d5f03bf12c79bd250c94e79	PF11975.7	Glyco_hydro_4C
000ff4745a38f5d3484205aae73b4607	PF01915.21	Glyco_hydro_3_C
000ff4745a38f5d3484205aae73b4607	PF00933.20	Glyco_hydro_3
00100cfb7d115ad9e006d2d0797b2622	PF17132.3	Glyco_hydro_106
00100cfb7d115ad9e006d2d0797b2622	PF02837.17	Glyco_hydro_2_N
00103b412b3fadd90dd790d2b07cc6bf	PF03537.12	Glyco_hydro_114
0010654acfea932357e0db1b393174c8	PF00704.27	Glyco_hydro_18
001066ef2ab64ea653ff1546a45a5cfa	PF06824.10	Glyco_hydro_125
00106f74574a0615ba8cf43291547637	PF00933.20	Glyco_hydro_3
00107122219ad1e32a814b57941c2ecd	PF00232.17	Glyco_hydro_1
00108bad3f8644596f3d1cf40448369f	PF00722.20	Glyco_hydro_16
00109530e3f2867c82b60b48c2d85959	PF02837.17	Glyco_hydro_2_N
00109530e3f2867c82b60b48c2d85959	PF00703.20	Glyco_hydro_2
00109530e3f2867c82b60b48c2d85959	PF02836.16	Glyco_hydro_2_C
00109faead7dfffeea4bdb9f56adb655	PF00959.18	Phage_lysozyme
0010b13e694b1dc71fb9a4e172e39570	PF03537.12	Glyco_hydro_114
0010c592a12cc9479d4a68b0ffa80355	PF01532.19	Glyco_hydro_47
0010ca724f02017161cb18ec4b15aec5	PF00722.20	Glyco_hydro_16
0010dfa82d9802166d129bc658a539d9	PF01832.19	Glucosaminidase
0011bf1d23b2edc7c594949c9b261166	PF00150.17	Cellulase
0011fe7d844698c14cb3ae1324b5056d	PF00423.18	HN
001217faacb38c4e33749422455da21e	PF16499.4	Melibiase_2
001217faacb38c4e33749422455da21e	PF16499.4	Melibiase_2
00123f8225fea1eb98cddfdd90246fc9	PF16499.4	Melibiase_2
0012c689fb4a8a3342b0c9e723f6015d	PF00295.16	Glyco_hydro_28
0012d75773f1ab48c8ea86509c1cbaea	PF00423.18	HN
00131d0c75bdeb2812fd75f433360e6e	PF00150.17	Cellulase
00132a0dc21442bff4673593f08cc44d	PF01532.19	Glyco_hydro_47
0013626344b59346f46d2c68a25ec97f	PF01301.18	Glyco_hydro_35
001369c56975a84ede24ec6e0c6cb211	PF02056.15	Glyco_hydro_4
001369c56975a84ede24ec6e0c6cb211	PF11975.7	Glyco_hydro_4C
00138442d6c5823d793777738be6eabe	PF00933.20	Glyco_hydro_3
00138442d6c5823d793777738be6eabe	PF01915.21	Glyco_hydro_3_C
001418cb296c650dfcb3e8ec2b1a1cbc	PF00728.21	Glyco_hydro_20
00143979e49a6442a9833625c98d3adc	PF01183.19	Glyco_hydro_25
00148907e94bd9675e4c859aca544386	PF01532.19	Glyco_hydro_47
0014abd47a438360f94314a9e92cf845	PF00295.16	Glyco_hydro_28
00150c56c2818cf4c39dd0bba4a11d02	PF00128.23	Alpha-amylase
001560c2faae23f1e864640aaca16ee8	PF00423.18	HN
0015847a9e54e40ea6a4e4ab4485ab58	PF01074.21	Glyco_hydro_38
001596bc159fcaeb73fc54a52b3cea71	PF03662.13	Glyco_hydro_79n
0015add3396504c44f2b6849bcf43aa6	PF00704.27	Glyco_hydro_18
0015ddd53de0899c670302d82b69ff62	PF00150.17	Cellulase
00162869e1a3460d423bc79b4f97ad63	PF01832.19	Glucosaminidase
00162df621a2dfd7601f8f1ad04a83b7	PF00933.20	Glyco_hydro_3
00162fc424948eb3adac76898cc1d5ad	PF01301.18	Glyco_hydro_35
00164c957cf5644ad586e9b35c7c8751	PF00232.17	Glyco_hydro_1
0016a4166eff5dbcc8cad189107d986b	PF00232.17	Glyco_hydro_1
0016fc7856da1929d6b6ca7143b06293	PF03662.13	Glyco_hydro_79n
001736133ed3257c3f5c74d02759b23a	PF01532.19	Glyco_hydro_47
00176130173b6e5cd7e467be641ab969	PF01301.18	Glyco_hydro_35
00177b6242bf1c138f68ab05549ad0a1	PF04616.13	Glyco_hydro_43
00178835dcc6c859b611afaee0b13fad	PF02836.16	Glyco_hydro_2_C
00178835dcc6c859b611afaee0b13fad	PF00703.20	Glyco_hydro_2
00178835dcc6c859b611afaee0b13fad	PF02837.17	Glyco_hydro_2_N
0017b99935796ada7128dff1c178fae4	PF00704.27	Glyco_hydro_18
0017e9516dce2cb0064e46b51d233b9a	PF00728.21	Glyco_hydro_20
0017f8aa08c41255e11b4ece5a37dbbf	PF00332.17	Glyco_hydro_17
00181b73b8839a9ec32f9af720b3d6e4	PF01832.19	Glucosaminidase
001826bdc35baa857a163288275dfc41	PF01915.21	Glyco_hydro_3_C
001872fe07db7548d78a0288ef32dae6	PF00933.20	Glyco_hydro_3
001872fe07db7548d78a0288ef32dae6	PF01915.21	Glyco_hydro_3_C
0018a0723cd6fe6cc54e9617f71f5e6c	PF03663.13	Glyco_hydro_76
0018b6a8ed3e8836181261c1cf018d5f	PF04616.13	Glyco_hydro_43
0018bbd701a58d549f8f6b9cdc37b707	PF02324.15	Glyco_hydro_70
001942eb0973bc2e4006b577f5dc95e4	PF04616.13	Glyco_hydro_43
0019d5787d3c15ca3c082446c341c9c0	PF00128.23	Alpha-amylase
0019ddf3228410ed077950fc1c684726	PF02836.16	Glyco_hydro_2_C
0019ddf3228410ed077950fc1c684726	PF00703.20	Glyco_hydro_2
0019ddf3228410ed077950fc1c684726	PF02837.17	Glyco_hydro_2_N
0019fb0e21f63e3095fb039898e08f10	PF16499.4	Melibiase_2
001a00e533488e01795bf5258ca6a892	PF04616.13	Glyco_hydro_43
001a02f32fff5445b556148e62ed4703	PF01183.19	Glyco_hydro_25
001a164172d24348271585bc2acb4983	PF01055.25	Glyco_hydro_31
001a4e62cb82cce08627337ceb6785ba	PF00704.27	Glyco_hydro_18
001a51ae5cc6be264bbfab5c531184b5	PF03636.14	Glyco_hydro_65N
001a51ae5cc6be264bbfab5c531184b5	PF03632.14	Glyco_hydro_65m
001a51ae5cc6be264bbfab5c531184b5	PF03633.14	Glyco_hydro_65C
001a73a7d98848adc9b42be04cdfc077	PF01670.15	Glyco_hydro_12
001ae274d7678f72379433fa989aab67	PF00150.17	Cellulase
001ae946b404f446e57aa56ffbcb7514	PF01055.25	Glyco_hydro_31
001aece9d4437503bd9a175a3d1e6110	PF00150.17	Cellulase
001b0ed592788652b5486c83e9555cee	PF00933.20	Glyco_hydro_3
001b0ed592788652b5486c83e9555cee	PF01915.21	Glyco_hydro_3_C
001b50171c78486a2fcb1a3a6299b29d	PF01373.16	Glyco_hydro_14
001b722ea7143ef8e949738f81e5797d	PF00295.16	Glyco_hydro_28
001b7d4010f40ec53b34ff5cff13dff2	PF00704.27	Glyco_hydro_18
001c5c14d907ee9472216a92d1c86617	PF00704.27	Glyco_hydro_18
001c65ce8366b6f9314b3e99b115776e	PF00933.20	Glyco_hydro_3
001c65ce8366b6f9314b3e99b115776e	PF01915.21	Glyco_hydro_3_C
001c739bc16d3363c03f794d3954f898	PF02011.14	Glyco_hydro_48
001cb383df731c8bbc3387e712919fc5	PF00723.20	Glyco_hydro_15
001cb81cd03262658d82cbed61dc41f3	PF01532.19	Glyco_hydro_47
001cbd0e7e1323d83e18eb004610e29e	PF00723.20	Glyco_hydro_15
001ccc5b0934b8fcd9c478ca57c86a7e	PF00728.21	Glyco_hydro_20
001ce09b2c8e67c9aea15df74b70370d	PF00728.21	Glyco_hydro_20
001d0df0b4ea481796f8fefa3c0d8737	PF00232.17	Glyco_hydro_1
001d2455646bc36416483f6e1fab1f3b	PF05838.11	Glyco_hydro_108
001d3b99b0e51e383890b20edc76ae17	PF00331.19	Glyco_hydro_10
001d6c347b22f4ae7a577f12eed1e03c	PF00759.18	Glyco_hydro_9
001d8028b196af23c2f5da7c96f838fa	PF03200.15	Glyco_hydro_63
001d83fe1f6d9bc0bfea2b12f98e3e15	PF00062.19	Lys
001d858dcbcef261652d49f0cd7bb3e7	PF01341.16	Glyco_hydro_6
001d9c893734f1ff7de06069ac78bfc1	PF00722.20	Glyco_hydro_16
001da2538ce0f1a31601e21ed4632f1c	PF00704.27	Glyco_hydro_18
001dc34d2243b578c7b7189783fbf86a	PF00150.17	Cellulase
001df2a5a5e0181e70a988a3a84f150c	PF06964.11	Alpha-L-AF_C
001e2c6eeaf240e4267f43bd9d3ccfab	PF01832.19	Glucosaminidase
001e324667421a44c127378c00c1dd35	PF07470.12	Glyco_hydro_88
001e5369976feb418a91a06ae4e31bdf	PF00759.18	Glyco_hydro_9
001e692cb611e0f1f652d027a64ed26e	PF01532.19	Glyco_hydro_47
001f6441619cc94ac3960d8bdd05fc09	PF02836.16	Glyco_hydro_2_C
001f916bc9aa1ad6c1a8ff1c19457a87	PF02446.16	Glyco_hydro_77
001ff1bed91313bdadcc30cede699c8f	PF01915.21	Glyco_hydro_3_C
001ff1bed91313bdadcc30cede699c8f	PF00933.20	Glyco_hydro_3
002007c4123f6a96695bac27cd83a434	PF00704.27	Glyco_hydro_18
00200902dc52f8f25a479e13b232baab	PF01832.19	Glucosaminidase
0020458512660227be55165a4ab652a5	PF00704.27	Glyco_hydro_18
00208a88405c9e66a3985795aa3f0e53	PF00840.19	Glyco_hydro_7
0020a00398470568195a71074f01aefe	PF08532.9	Glyco_hydro_42M
0020a00398470568195a71074f01aefe	PF02449.14	Glyco_hydro_42
0020a00398470568195a71074f01aefe	PF08533.9	Glyco_hydro_42C
0020c008748aebdc0d70dc9f118edb7f	PF01670.15	Glyco_hydro_12
0020d2476f2872b75636f295ae92ad4a	PF02837.17	Glyco_hydro_2_N
0020d2476f2872b75636f295ae92ad4a	PF00703.20	Glyco_hydro_2
0020fb5fdfb2cab2e8f2a9ff0eb56d8d	PF02837.17	Glyco_hydro_2_N
0020fb5fdfb2cab2e8f2a9ff0eb56d8d	PF17132.3	Glyco_hydro_106
002114ff97c81d8de16623b8e23a93c8	PF08532.9	Glyco_hydro_42M
002114ff97c81d8de16623b8e23a93c8	PF02449.14	Glyco_hydro_42
002114ff97c81d8de16623b8e23a93c8	PF08533.9	Glyco_hydro_42C
0021605bd18d81924e448ffd26c6a85c	PF00723.20	Glyco_hydro_15
002170e0cd6bd0090b4d913bba271f7c	PF00722.20	Glyco_hydro_16
0021e5a46a4819b77c6db676c158ae30	PF00933.20	Glyco_hydro_3
0022018ffdda91c63b0e00a73a3be1a5	PF00704.27	Glyco_hydro_18
00221e6a641b9b36bca809b120437efc	PF01183.19	Glyco_hydro_25
00223f66e0f9b14deeb09112787c7bfc	PF01832.19	Glucosaminidase
0022727741bb1eb9cb5f997f3e8b94e1	PF00295.16	Glyco_hydro_28
0022c7b4c8c8d77db9a467f4925ebfd0	PF02446.16	Glyco_hydro_77
00230f3a01d47dedf50a0395de6c2b88	PF00723.20	Glyco_hydro_15
002328e3a4dadea27c14d8a88d50060f	PF03198.13	Glyco_hydro_72
002346615b6f7a1b11a79151f5079204	PF02446.16	Glyco_hydro_77
0023763465bd94aae44dbb4b2d5480c5	PF01832.19	Glucosaminidase
0023e116825e7fa400abe565e7cd9803	PF08244.11	Glyco_hydro_32C
00246aeed61f3b24d838a0c99f8132fa	PF00933.20	Glyco_hydro_3
00246aeed61f3b24d838a0c99f8132fa	PF01915.21	Glyco_hydro_3_C
002499bfb454cec74527449c988fb9fe	PF01055.25	Glyco_hydro_31
0024a6910b28fa5594bf660b96538b91	PF00728.21	Glyco_hydro_20
0024a7f868816a3c203387a8387286c3	PF02156.14	Glyco_hydro_26
0024eecbd82c1ba6cbf1399451f30096	PF00840.19	Glyco_hydro_7
0024f53c85ebf9567ec8d54a32efdd95	PF02446.16	Glyco_hydro_77
0024fd305f071ea6a14565e7fe4bc47f	PF07748.12	Glyco_hydro_38C
0024fd305f071ea6a14565e7fe4bc47f	PF01074.21	Glyco_hydro_38
002523436ef0ad7ae915f69f14f8ba05	PF16499.4	Melibiase_2
00258fb2f524157c2a26d6ff35a96a00	PF01204.17	Trehalase
0025aeaa776096a6ab8b4eecf053192b	PF00150.17	Cellulase
0025b8132fa4661a3f3495b2504a4499	PF02435.15	Glyco_hydro_68
00261174cf74828c7ee9ee79f47d6968	PF03633.14	Glyco_hydro_65C
00261174cf74828c7ee9ee79f47d6968	PF03636.14	Glyco_hydro_65N
00261174cf74828c7ee9ee79f47d6968	PF03632.14	Glyco_hydro_65m
00263b02b37710967daa40a51f5eaeb6	PF00331.19	Glyco_hydro_10
0026c11732faa0920939dcaa97164e62	PF01183.19	Glyco_hydro_25
0026cca65039a02758d49d950433e134	PF02056.15	Glyco_hydro_4
0026cca65039a02758d49d950433e134	PF11975.7	Glyco_hydro_4C
0026d3aee9a509b9e0d3e6495a260a0e	PF00232.17	Glyco_hydro_1
0026d4950376bb3a3853466bf8fc817b	PF00933.20	Glyco_hydro_3
00278f805d3d61ccb70e722ef9638aa8	PF02837.17	Glyco_hydro_2_N
00278f805d3d61ccb70e722ef9638aa8	PF00703.20	Glyco_hydro_2
00278f805d3d61ccb70e722ef9638aa8	PF02836.16	Glyco_hydro_2_C
0027b3f2c28dc0a3620e67594027b57b	PF01055.25	Glyco_hydro_31
0027bbdf0987ca84db862cbbb298f1e8	PF00182.18	Glyco_hydro_19
0027ca7adc1e96289d9fac398720a48a	PF16499.4	Melibiase_2
0027d42ed5f7dd0344dab29cea06ae04	PF00933.20	Glyco_hydro_3
0027d42ed5f7dd0344dab29cea06ae04	PF01915.21	Glyco_hydro_3_C
0027f7793c7bd71ffae5d0b6403eb9ca	PF02156.14	Glyco_hydro_26
00283122b38713f202538d7b5b16afe8	PF00728.21	Glyco_hydro_20
002833ae272cf4a32c73d8b0fac1e2b0	PF16862.4	Glyco_hydro_79C
0028a657355b21342f9b9a9fca696830	PF00232.17	Glyco_hydro_1
0028c1bcb4cca37c6261b1b129502fc8	PF02837.17	Glyco_hydro_2_N
0028c1bcb4cca37c6261b1b129502fc8	PF02836.16	Glyco_hydro_2_C
0028c1bcb4cca37c6261b1b129502fc8	PF00703.20	Glyco_hydro_2
0028c484134ca5dc8885aeca3f181919	PF01055.25	Glyco_hydro_31
0028f4f8cfa1497e43f98755d22c5151	PF01373.16	Glyco_hydro_14
0029021dd2d5cc2dffbb49faaf52a06f	PF01055.25	Glyco_hydro_31
0029396b7b18eafc9585db4cbe7a796f	PF17167.3	Glyco_hydro_36
00294a718c965a592fe853ad969da06e	PF00723.20	Glyco_hydro_15
00295ff1c6bb7293d252b59f22a54251	PF01074.21	Glyco_hydro_38
00295ff1c6bb7293d252b59f22a54251	PF07748.12	Glyco_hydro_38C
0029b3d90f525c6b074801f9a9889122	PF00150.17	Cellulase
0029bcf63bd6ff1e5fc5b2ab20873073	PF12905.6	Glyco_hydro_101
0029c3c3572f88e4e7128c1f49492b5c	PF01832.19	Glucosaminidase
002a0b024a4d13d3fcc1c5495454980c	PF01374.17	Glyco_hydro_46
002a254e825ed48ee04d17eac4602d54	PF00840.19	Glyco_hydro_7
002a3c29cc7dbb1fd9731cf2f1dd1a8f	PF00704.27	Glyco_hydro_18
002a57de2479ea9cc18a0e2c53dd203e	PF01270.16	Glyco_hydro_8
002a677032c975478b0affe3a349b5a6	PF16875.4	Glyco_hydro_36N
002a677032c975478b0affe3a349b5a6	PF02065.17	Melibiase
002a677032c975478b0affe3a349b5a6	PF16874.4	Glyco_hydro_36C
002a77127454b7cb7a79719963e76a60	PF00232.17	Glyco_hydro_1
002aa86b41c8ac3d51d9e52b000b910d	PF07971.11	Glyco_hydro_92
002ba010d9d656f5dbb417506ddefa83	PF16499.4	Melibiase_2
002c02f3f9a55aaa47552841146ede3f	PF00295.16	Glyco_hydro_28
002c32f4dab4c1e497a6292484b38614	PF00128.23	Alpha-amylase
002c36e2c154f3a90bc03f7b157c4d98	PF01915.21	Glyco_hydro_3_C
002c36e2c154f3a90bc03f7b157c4d98	PF00933.20	Glyco_hydro_3
002c7c6f43e49c163137f8b8d6741293	PF00723.20	Glyco_hydro_15
002cac1b75b6574535e3d2c06ea194b5	PF00232.17	Glyco_hydro_1
002cc8991dd905d5172c1e452b55976a	PF07748.12	Glyco_hydro_38C
002cc8991dd905d5172c1e452b55976a	PF07748.12	Glyco_hydro_38C
002cc8991dd905d5172c1e452b55976a	PF01074.21	Glyco_hydro_38
002cdef3c432d5d2efcb6c369c8ddf71	PF08244.11	Glyco_hydro_32C
002cdef3c432d5d2efcb6c369c8ddf71	PF00251.19	Glyco_hydro_32N
002d081f5d3033e56780c23929c8228f	PF00128.23	Alpha-amylase
002d724e40499c35fd51d6332a6df15c	PF01120.16	Alpha_L_fucos
002da1a8d457dcdb765f15adc4f8d6f9	PF00933.20	Glyco_hydro_3
002e1f4a7e93f04aa7c779713b22f5f1	PF00933.20	Glyco_hydro_3
002e37c5dbede5ce76552022ca235952	PF00423.18	HN
002e4875acff136fd40b720dacf3ebce	PF00933.20	Glyco_hydro_3
002e6471500a2e89f94e0788f5d39035	PF00723.20	Glyco_hydro_15
002e9d4b9fae3db7b25d1e45ca319cef	PF01301.18	Glyco_hydro_35
002e9fc9a72b51bd4a55ac9803912dfb	PF00232.17	Glyco_hydro_1
002ed1c8807693d6a225228bbd3b7617	PF07745.12	Glyco_hydro_53
002ef45b091a944683161ff40785b402	PF00933.20	Glyco_hydro_3
002ef45b091a944683161ff40785b402	PF01915.21	Glyco_hydro_3_C
002f2ecb319b0d4e03151a4614ee043c	PF07470.12	Glyco_hydro_88
002f4b104021436d91aec613beeb802b	PF00062.19	Lys
002f4b104021436d91aec613beeb802b	PF00062.19	Lys
002f7f452e07d6053246b84a85c9dd0e	PF01341.16	Glyco_hydro_6
002fdbc47336dd77bd10b80cb83c67e4	PF01229.16	Glyco_hydro_39
00307e992ff35e84b6de524d1b0e7118	PF00232.17	Glyco_hydro_1
0030917119d33ff77484f48d2549a671	PF00232.17	Glyco_hydro_1
0030917119d33ff77484f48d2549a671	PF00232.17	Glyco_hydro_1
0030e50a445283fcea02947cff68e1f8	PF00933.20	Glyco_hydro_3
0030e50a445283fcea02947cff68e1f8	PF01915.21	Glyco_hydro_3_C
003126fbb48717824f4f4a725a4d49d3	PF03662.13	Glyco_hydro_79n
0031dd632727e5aefa51a91195d9f661	PF01301.18	Glyco_hydro_35
0031fbc4aaa9dd0f006c48c710b071d7	PF02056.15	Glyco_hydro_4
0031fbc4aaa9dd0f006c48c710b071d7	PF11975.7	Glyco_hydro_4C
0031fbf542ff4edf345e55be1a622898	PF00232.17	Glyco_hydro_1
003252759d9345341a3cb985661f6d99	PF00232.17	Glyco_hydro_1
0032ab86ccdfbdba44d3f0f69dcd1081	PF00728.21	Glyco_hydro_20
003312b57b8b26f86bd0195d5bc38301	PF06964.11	Alpha-L-AF_C
00333b692f0d5e27ed33d4f5ac13836e	PF01183.19	Glyco_hydro_25
00339e546634a11c7fc4b54d8fd8593f	PF00704.27	Glyco_hydro_18
00347ed8500a18cd809e830090ba1a12	PF00182.18	Glyco_hydro_19
00348d9ca9837ea97cf0b1b140270e69	PF17167.3	Glyco_hydro_36
003514ee0243d9a93d0f5cce35fbd3a6	PF00295.16	Glyco_hydro_28
003565295470b9e8bbc726553ef77563	PF07488.11	Glyco_hydro_67M
003565295470b9e8bbc726553ef77563	PF07477.11	Glyco_hydro_67C
0035d89b025530c1b6f7bf98276eb053	PF00251.19	Glyco_hydro_32N
0035d89b025530c1b6f7bf98276eb053	PF08244.11	Glyco_hydro_32C
0035f2d918f4d299de69fe7c66ff0f50	PF00331.19	Glyco_hydro_10
00361a4d976192707d28ab7eb3c1eadb	PF01670.15	Glyco_hydro_12
0036497516d7e9a9f5ef0c9778aee617	PF01915.21	Glyco_hydro_3_C
00364d39cc33968dc8b6466df65a94c1	PF01915.21	Glyco_hydro_3_C
00364d39cc33968dc8b6466df65a94c1	PF00933.20	Glyco_hydro_3
00367c62a2fe5308b3e96c5b098526d0	PF01120.16	Alpha_L_fucos
003680fe0171908245bac98e2304be6e	PF01055.25	Glyco_hydro_31
0036e4b5cdebd26bafe5ac4017aa36ce	PF00150.17	Cellulase
00372fb9893110710dae92176127fd37	PF01183.19	Glyco_hydro_25
00376354af7f0fb1083b9835c5038709	PF00703.20	Glyco_hydro_2
00376354af7f0fb1083b9835c5038709	PF02837.17	Glyco_hydro_2_N
0037b7fe5b200aafe3f12eed80611915	PF00295.16	Glyco_hydro_28
00384e0c224fd7eb7533cc8ae1c9a16e	PF06964.11	Alpha-L-AF_C
0038abd290f029fb9e46a8a1c4301dcc	PF01055.25	Glyco_hydro_31
0038bbefd892d0a102533348015d8240	PF01832.19	Glucosaminidase
0038e197f49554717ec614f31177e856	PF00959.18	Phage_lysozyme
0038f42d2f7ab641c0488537be0442e9	PF09206.10	ArabFuran-catal
0039379d58ca9643c4cb54d9a1975e02	PF07971.11	Glyco_hydro_92
00393c23301d0ab518a0d3f1ed5df0cb	PF17132.3	Glyco_hydro_106
00397e6eeaffa2b876aebd0d4057ad6a	PF00840.19	Glyco_hydro_7
0039bc6e4b413330bedf09235e9162ed	PF01204.17	Trehalase
0039c2d37845738dbc049875ee89d442	PF01055.25	Glyco_hydro_31
003a1dfbdbb67c9977de3c29c07e954f	PF04616.13	Glyco_hydro_43
003a2c6f652c485da2a1578d6947ac74	PF00840.19	Glyco_hydro_7
003a6d1bba4da8bcedb08a7d3104adc6	PF03644.12	Glyco_hydro_85
003aacb449291d719b3299d4c95015d2	PF00232.17	Glyco_hydro_1
003ae84ece26792e41c96ebd7b0ec088	PF00251.19	Glyco_hydro_32N
003aea669714f22ccf7a0d211136637f	PF07971.11	Glyco_hydro_92
003af77c45651ab9428dabc9864adccb	PF00150.17	Cellulase
003afdde03fc85c428e3b20e442a056a	PF04041.12	Glyco_hydro_130
003be43ee477798bb3352c42eafe9a89	PF07470.12	Glyco_hydro_88
003c461bd0b2dbb9db6bff3fcd97ba39	PF00728.21	Glyco_hydro_20
003c8a7cb245d5c8d4b9eb7fcbadb658	PF00728.21	Glyco_hydro_20
003cc2453a4e8e371cb6704270790d6f	PF01832.19	Glucosaminidase
003ccfb88b9bdcd29951cde04298c60e	PF07748.12	Glyco_hydro_38C
003ccfb88b9bdcd29951cde04298c60e	PF01074.21	Glyco_hydro_38
003cfb62178c5179cb43c71a71115eec	PF00150.17	Cellulase
003e8330444959a5083a91817500681c	PF00232.17	Glyco_hydro_1
003eb471b0fd1fe1a4685a223446f96a	PF08532.9	Glyco_hydro_42M
003eb471b0fd1fe1a4685a223446f96a	PF02449.14	Glyco_hydro_42
003eb471b0fd1fe1a4685a223446f96a	PF08533.9	Glyco_hydro_42C
003f05bd8bbc85ba1a408fd69c1fe1f2	PF00128.23	Alpha-amylase
003f05bd8bbc85ba1a408fd69c1fe1f2	PF02446.16	Glyco_hydro_77
003f8dda3b9cb4621035280be90f42c0	PF00704.27	Glyco_hydro_18
003fbefe0ad4c3a83fbca58fcd2f452f	PF00728.21	Glyco_hydro_20
003ff2aa1a70d8a443a0b75fe33c3437	PF01832.19	Glucosaminidase
003ff823968589b5e5ba176ff5d7a12d	PF00704.27	Glyco_hydro_18
0040327d0eee378fc508e5e89bd6416c	PF00150.17	Cellulase
00404502405cd1d8706c8abc87293d4c	PF05838.11	Glyco_hydro_108
00416feae08b2deef8c900d856e92aef	PF00722.20	Glyco_hydro_16
00419119d79c34a20f18c92b3d33c343	PF00704.27	Glyco_hydro_18
0041a8b93841a00dbf05d7a4ab538cb1	PF07470.12	Glyco_hydro_88
0041b9aea68790cbf308544527ee90c9	PF00232.17	Glyco_hydro_1
00420e71df4a8e9348821945e9800be3	PF02446.16	Glyco_hydro_77
004234bf6d78f49134715e14bbd7e0af	PF04616.13	Glyco_hydro_43
004234bf6d78f49134715e14bbd7e0af	PF17132.3	Glyco_hydro_106
00423af4bcecb864439ce076c3427d77	PF16875.4	Glyco_hydro_36N
00423af4bcecb864439ce076c3427d77	PF02065.17	Melibiase
00423af4bcecb864439ce076c3427d77	PF16874.4	Glyco_hydro_36C
004252c8eb71e40f804720470d684c62	PF02836.16	Glyco_hydro_2_C
0042a753d292706035812899433fc69c	PF07470.12	Glyco_hydro_88
004303ef795901b36cd6c7512a9e6308	PF00722.20	Glyco_hydro_16
00433cbb9ba7781ca8ee35a81d401031	PF01373.16	Glyco_hydro_14
004408f5c0acdec92e2ec94feeaa8f73	PF00128.23	Alpha-amylase
0044a3a6877f7060f4815a9aef9b9c46	PF00759.18	Glyco_hydro_9
0044a6d5fdf122cacff875ff7b858294	PF00182.18	Glyco_hydro_19
0044b018581a4887da49b6addad95163	PF00251.19	Glyco_hydro_32N
0044b018581a4887da49b6addad95163	PF08244.11	Glyco_hydro_32C
0044b1346dccca1a1903a3ca1ebc6614	PF01915.21	Glyco_hydro_3_C
0044e095281037a7836d27d277abeea5	PF01055.25	Glyco_hydro_31
0044e095281037a7836d27d277abeea5	PF01055.25	Glyco_hydro_31
00452f7fe9e760676ef7cc1aee38c25e	PF00704.27	Glyco_hydro_18
00455b3c604338c638f95950805321fc	PF03065.14	Glyco_hydro_57
00456b267fbd50d38d4d83528aafab0b	PF00933.20	Glyco_hydro_3
00456b267fbd50d38d4d83528aafab0b	PF01915.21	Glyco_hydro_3_C
00457231917df442a306b7b4045747be	PF07971.11	Glyco_hydro_92
00457ff73c330a2db1a67c1bb12ca265	PF00150.17	Cellulase
004621aac16109d751c816131d34d17d	PF00704.27	Glyco_hydro_18
00463bdf57aca885c3f885216d5d4bc1	PF00182.18	Glyco_hydro_19
00464af83c7ad503f8100c08d257e7cc	PF00933.20	Glyco_hydro_3
00464af83c7ad503f8100c08d257e7cc	PF01915.21	Glyco_hydro_3_C
00466d34ab2b42fb4a4ec4bb82bc8d51	PF04616.13	Glyco_hydro_43
00468d4803d9658d6a6cc9092395d818	PF00150.17	Cellulase
00468f293f41ef142f1086313843eb81	PF16499.4	Melibiase_2
0046d225f6dac89f5b9678660f872a0a	PF12899.6	Glyco_hydro_100
0046e9310a6222edd79704141c76b299	PF00232.17	Glyco_hydro_1
0047055fe9f5a3be80cf0bb75fd1f88d	PF01055.25	Glyco_hydro_31
004709df433d51945f277301683dd440	PF01915.21	Glyco_hydro_3_C
004709df433d51945f277301683dd440	PF00933.20	Glyco_hydro_3
004717069442d6f8160925cac8796dae	PF01270.16	Glyco_hydro_8
00475c6f24549f3984fe1e71928ce5ab	PF01055.25	Glyco_hydro_31
00476c10944f882437cb4d1f768e89cf	PF00703.20	Glyco_hydro_2
00476c10944f882437cb4d1f768e89cf	PF02837.17	Glyco_hydro_2_N
00476c10944f882437cb4d1f768e89cf	PF02836.16	Glyco_hydro_2_C
00478716bc1a2ebc520d4b25b89def4e	PF00704.27	Glyco_hydro_18
0047cf2e51a48a53cab497b1b7f2e67e	PF01832.19	Glucosaminidase
004819f1cd1c3e27838ea3e310db65fe	PF00704.27	Glyco_hydro_18
004842091004039f8c1feae2b80a31c2	PF02056.15	Glyco_hydro_4
004842091004039f8c1feae2b80a31c2	PF11975.7	Glyco_hydro_4C
0048589bbe908c7aa9f1d76c27e65008	PF00728.21	Glyco_hydro_20
004889c9e46a3e01e3b80bf7e551de49	PF11975.7	Glyco_hydro_4C
004889c9e46a3e01e3b80bf7e551de49	PF02056.15	Glyco_hydro_4
00488aef9c7ec793fc01f1588b81fc7d	PF00704.27	Glyco_hydro_18
00489691d283793e624668bf827876dd	PF07971.11	Glyco_hydro_92
00494256d7006b7dd9e355815894563a	PF00959.18	Phage_lysozyme
00494ad947ddf08ba976f1bcf86c1e45	PF00759.18	Glyco_hydro_9
00496a992a5d9c56b880d90bdb1edd3d	PF17132.3	Glyco_hydro_106
00497f103724f8c4295e7820dac50ff9	PF07470.12	Glyco_hydro_88
0049a4884641bd713b0e5604918578ff	PF00933.20	Glyco_hydro_3
0049e89c22714238249394a5d204d9fc	PF07335.10	Glyco_hydro_75
004a4a425c6d4e04a17a51e85b975d7a	PF02449.14	Glyco_hydro_42
004a4a425c6d4e04a17a51e85b975d7a	PF08532.9	Glyco_hydro_42M
004a4a425c6d4e04a17a51e85b975d7a	PF08533.9	Glyco_hydro_42C
004aa12a27e2d89a3e1d4df0406fdc7d	PF01055.25	Glyco_hydro_31
004ac227d22cff8b0e609f217a9c0d49	PF00933.20	Glyco_hydro_3
004ac227d22cff8b0e609f217a9c0d49	PF01915.21	Glyco_hydro_3_C
004addcca8a5bd6d65570823a380b5cf	PF00232.17	Glyco_hydro_1
004ae47815c71f1816844070290e6cfe	PF06964.11	Alpha-L-AF_C
004ae52b74446dbeb4deffd17405595a	PF17389.1	Bac_rhamnosid6H
004b59f42049e418f3bd59e6756d3c65	PF07748.12	Glyco_hydro_38C
004ba7d665519eba61a6e473ea2e3ec2	PF03537.12	Glyco_hydro_114
004bed24cc04ccc29cf9a4e65042cb6c	PF00232.17	Glyco_hydro_1
004cb8930985e9c5b2ee3c276ffeba02	PF17167.3	Glyco_hydro_36
004cc04fcd842a1cab2032f429f2ad71	PF00295.16	Glyco_hydro_28
004cd4ae236a93d3a67502907318eb1a	PF06964.11	Alpha-L-AF_C
004d5d76460f44a47aa8a942e23a0e86	PF00722.20	Glyco_hydro_16
004d74b4fb7eb323642ce7485fad86da	PF02435.15	Glyco_hydro_68
004da849bc91dd3cb99d297eb4981605	PF00331.19	Glyco_hydro_10
004dcfbec79c08fcef971c92ac8317b1	PF00232.17	Glyco_hydro_1
004e22c5661cf217db9c9bee3718fa95	PF03632.14	Glyco_hydro_65m
004e5a4a548ecfe3851b765604678206	PF03644.12	Glyco_hydro_85
004e66063ed9ae4fa6e0971ae3823d36	PF01532.19	Glyco_hydro_47
004e6cf4499f8cb808b8e0aae3a67294	PF17389.1	Bac_rhamnosid6H
004e9c062437b00d7cb73c8ae571f7fe	PF00933.20	Glyco_hydro_3
004eadc9323aafbbc90237b64e4ee6a8	PF01055.25	Glyco_hydro_31
004ecda1a8cfdb7f1620b93cd7ce76c5	PF00150.17	Cellulase
004ef6f04e3b0b00c13d49013a3cb2e7	PF00704.27	Glyco_hydro_18
004eff08bb11be08f3760d7e0b46fbe3	PF01055.25	Glyco_hydro_31
004f2e4c5ed4a372c6da2e9be8949ebc	PF00703.20	Glyco_hydro_2
004f2e4c5ed4a372c6da2e9be8949ebc	PF02837.17	Glyco_hydro_2_N
004f2e4c5ed4a372c6da2e9be8949ebc	PF02836.16	Glyco_hydro_2_C
004f46c2038621d107e612d2726d2ec5	PF01183.19	Glyco_hydro_25
004fa807d6ff7af3325ed8dc71de5f18	PF00840.19	Glyco_hydro_7
004fcaee9243df0ba88ad9fbd641b4ef	PF06964.11	Alpha-L-AF_C
005010f4c607e59c624186bc2287af6d	PF02056.15	Glyco_hydro_4
005010f4c607e59c624186bc2287af6d	PF11975.7	Glyco_hydro_4C
005021d19beebd0c9c4910ff17a7ff51	PF07971.11	Glyco_hydro_92
005091f5d416f7fbf12d00a96e39e42d	PF07748.12	Glyco_hydro_38C
005091f5d416f7fbf12d00a96e39e42d	PF01074.21	Glyco_hydro_38
0050a2583a2a3491dece153e4842642e	PF00722.20	Glyco_hydro_16
0050fc1970c92cb6f5655316eccac061	PF07470.12	Glyco_hydro_88
0051a6efc7c247d0446eb9d255ad6586	PF00150.17	Cellulase
0051f284afcca8f37a311dcfb693299c	PF09206.10	ArabFuran-catal
00521d09f88eab834091f7e1b238eb87	PF00232.17	Glyco_hydro_1
005243c19d44b8217175acc224f36ce6	PF01055.25	Glyco_hydro_31
005284caa6bb35bf4900176888773e09	PF00840.19	Glyco_hydro_7
005289f310b55a5285796e2814b91c14	PF01915.21	Glyco_hydro_3_C
005289f310b55a5285796e2814b91c14	PF00933.20	Glyco_hydro_3
00530b869e9dd1838801b9a318b98692	PF11975.7	Glyco_hydro_4C
00530b869e9dd1838801b9a318b98692	PF02056.15	Glyco_hydro_4
00531538c1019ce8639e7cefdb92ccd5	PF01120.16	Alpha_L_fucos
005340f83c0d81e918a128c4a4f97f80	PF03663.13	Glyco_hydro_76
00536ad15f2beffbed85629a72e3a9e9	PF01301.18	Glyco_hydro_35
0053acb7d109f511fd20aa223129213b	PF00704.27	Glyco_hydro_18
0054162a8314d3d341276873117d58f0	PF06964.11	Alpha-L-AF_C
00543a6add3bb234a1c3021246c55d10	PF02837.17	Glyco_hydro_2_N
00543a6add3bb234a1c3021246c55d10	PF00703.20	Glyco_hydro_2
00543a6add3bb234a1c3021246c55d10	PF02836.16	Glyco_hydro_2_C
0054404bfb28b697b52c117fc2f784ce	PF04616.13	Glyco_hydro_43
0054a436bddf37b243fb7b408d115c4b	PF00840.19	Glyco_hydro_7
0054cbf6226e9c41a1cc77bfd36789a7	PF05838.11	Glyco_hydro_108
00552b70d30543aa9b34ecee7845c3f7	PF07971.11	Glyco_hydro_92
005540df473260142da4af6cc6c10460	PF02837.17	Glyco_hydro_2_N
0055634c8d1bbdfddd41ac0cc2795f63	PF00840.19	Glyco_hydro_7
005594304ed2b1681d47057d6038ecf9	PF00423.18	HN
0055d265ec56e7db6aef7c123d197a6d	PF00933.20	Glyco_hydro_3
0055d265ec56e7db6aef7c123d197a6d	PF01915.21	Glyco_hydro_3_C
0055fd25b39ee91cf11044fb7014afeb	PF00933.20	Glyco_hydro_3
0056b2eb136deb162f8950bfcedfff50	PF02446.16	Glyco_hydro_77
0056ce651e6e4bea4232210fc9c0513a	PF03644.12	Glyco_hydro_85
0056ea9845a508e9c5145d0dc0097c44	PF16923.4	Glyco_hydro_63N
0056ea9845a508e9c5145d0dc0097c44	PF03200.15	Glyco_hydro_63
00570686857943fcf7a7ac546cd78787	PF01055.25	Glyco_hydro_31
0057344d0f9e33c8c2fc70b8552fb582	PF01915.21	Glyco_hydro_3_C
0057344d0f9e33c8c2fc70b8552fb582	PF00933.20	Glyco_hydro_3
005735c9506f858a8f80ac032190e09d	PF00933.20	Glyco_hydro_3
00573bcff5ee651f7da62f180de9f222	PF01832.19	Glucosaminidase
00574ed7be36975b8ed1a0bf5101aa2f	PF02836.16	Glyco_hydro_2_C
00574ed7be36975b8ed1a0bf5101aa2f	PF00703.20	Glyco_hydro_2
00574ed7be36975b8ed1a0bf5101aa2f	PF02837.17	Glyco_hydro_2_N
0057641036bc960cd343962b391e620f	PF16923.4	Glyco_hydro_63N
0057641036bc960cd343962b391e620f	PF03200.15	Glyco_hydro_63
00576f8428729eac3f420e87ebb8ed19	PF07944.11	Glyco_hydro_127
0059b0a18cbe19514c0a903502fee8cf	PF00933.20	Glyco_hydro_3
0059b0a18cbe19514c0a903502fee8cf	PF01915.21	Glyco_hydro_3_C
0059cfc36806e5bb440325b7b4763b10	PF00232.17	Glyco_hydro_1
0059f8bffabd31efefc014de7762dcbe	PF01074.21	Glyco_hydro_38
0059f8bffabd31efefc014de7762dcbe	PF07748.12	Glyco_hydro_38C
005a49b59b099833b6e876e77cba3592	PF01074.21	Glyco_hydro_38
005a49b59b099833b6e876e77cba3592	PF07748.12	Glyco_hydro_38C
005a586f928f534da6bcd5192f3f76c6	PF01915.21	Glyco_hydro_3_C
005a586f928f534da6bcd5192f3f76c6	PF00933.20	Glyco_hydro_3
005a637ff72146bfbac3882bb98e6f11	PF08244.11	Glyco_hydro_32C
005a637ff72146bfbac3882bb98e6f11	PF00251.19	Glyco_hydro_32N
005aca0cdfb0d6c136f14c52d06e0147	PF17387.1	Glyco_hydro_59M
005aca0cdfb0d6c136f14c52d06e0147	PF02057.14	Glyco_hydro_59
005b46aff0bae3ce3922e714d7614194	PF00728.21	Glyco_hydro_20
005bebb2c91894714f0db5f3f90d589e	PF02837.17	Glyco_hydro_2_N
005bebb2c91894714f0db5f3f90d589e	PF00703.20	Glyco_hydro_2
005bebb2c91894714f0db5f3f90d589e	PF02836.16	Glyco_hydro_2_C
005cddfd8a6e28745e89a8cddd04c7a0	PF00704.27	Glyco_hydro_18
005cddfd8a6e28745e89a8cddd04c7a0	PF00704.27	Glyco_hydro_18
005cddfd8a6e28745e89a8cddd04c7a0	PF00704.27	Glyco_hydro_18
005cddfd8a6e28745e89a8cddd04c7a0	PF00704.27	Glyco_hydro_18
005cec72e3201eabded3062e5e468243	PF01204.17	Trehalase
005cfe0e4b60bcf5cc1a32cc2d408aa9	PF00723.20	Glyco_hydro_15
005cfe56397f167480a498344dce77ff	PF00840.19	Glyco_hydro_7
005d954f6bc7b17e70b5419e5f415443	PF01373.16	Glyco_hydro_14
005dfb78a8da42b7c6d670ba69614278	PF01832.19	Glucosaminidase
005e99ccea5b10c65f7d9e41ebed16cb	PF02446.16	Glyco_hydro_77
005ea1e40770e61fa45fab673337810a	PF01915.21	Glyco_hydro_3_C
005ea1e40770e61fa45fab673337810a	PF00933.20	Glyco_hydro_3
005ed066319b6f9663fa29f502aa4a73	PF01204.17	Trehalase
005f00d8cf278d4d169e2c7d75799ddf	PF00722.20	Glyco_hydro_16
005f2122003195912e2cc0385b08f481	PF00840.19	Glyco_hydro_7
005f64d8a51e1c9b2bfc234646814015	PF00331.19	Glyco_hydro_10
005f770e8f5d8230a137779ae5b597d1	PF17389.1	Bac_rhamnosid6H
005f7d2e88ac556e41abe4b70ade586f	PF07477.11	Glyco_hydro_67C
005f7d2e88ac556e41abe4b70ade586f	PF07488.11	Glyco_hydro_67M
005f7e5a6e43f3944f5fbfa1737db8dc	PF01055.25	Glyco_hydro_31
00607667f9c2942d332ff652c241f9bc	PF00150.17	Cellulase
0060f5cf9a056d650c92f41f970cc5da	PF01120.16	Alpha_L_fucos
0060ff0b55e075715d8deea217aa5ce0	PF00062.19	Lys
006111a4d17fabaf500713ce8e795b47	PF01270.16	Glyco_hydro_8
00612a528ea6e2966571447a7f182e1f	PF07971.11	Glyco_hydro_92
00618e268501588788d38b0b4facce72	PF01120.16	Alpha_L_fucos
0061d7c7e7f9b1f6964f432b6b6a6aa1	PF01341.16	Glyco_hydro_6
0061ef7508a8774237e27bee4c87566f	PF02056.15	Glyco_hydro_4
0061ef7508a8774237e27bee4c87566f	PF11975.7	Glyco_hydro_4C
00622456d9e24f36dbdcd54b67e5a074	PF00232.17	Glyco_hydro_1
00629c4ee92a7bd376148c25fb470a2b	PF00704.27	Glyco_hydro_18
0062b2ba46145b0788a7fb64a2c54575	PF02449.14	Glyco_hydro_42
0062d806a06f72aa14b8907305743b86	PF00959.18	Phage_lysozyme
00631a5a9a96d8ce39b0a0bb69173ea1	PF03636.14	Glyco_hydro_65N
00631a5a9a96d8ce39b0a0bb69173ea1	PF03632.14	Glyco_hydro_65m
00631a5a9a96d8ce39b0a0bb69173ea1	PF03633.14	Glyco_hydro_65C
00631e619d19696c5f271224ce45b548	PF07470.12	Glyco_hydro_88
00637a63ddbad57bba6d8444a05f3f46	PF00232.17	Glyco_hydro_1
00637a63ddbad57bba6d8444a05f3f46	PF00232.17	Glyco_hydro_1
00637a63ddbad57bba6d8444a05f3f46	PF00232.17	Glyco_hydro_1
0063e70dc25f77977527cfa37a79b457	PF00332.17	Glyco_hydro_17
006428586eff1fc6f79145c234aa0450	PF00722.20	Glyco_hydro_16
00644a318214f41d15e6bb4c40561206	PF00251.19	Glyco_hydro_32N
00644a318214f41d15e6bb4c40561206	PF08244.11	Glyco_hydro_32C
0064547bd7a59c7eded8e7761b5de634	PF01532.19	Glyco_hydro_47
0064a0414335198c32c947c6023b0abd	PF00933.20	Glyco_hydro_3
0064d3f9bb5164392291d02b269631db	PF07745.12	Glyco_hydro_53
0064edfec779943676dbd8cfb1cc11d5	PF07971.11	Glyco_hydro_92
0064fbc95e8f14eec1752d3bd4de7c32	PF07944.11	Glyco_hydro_127
0065693f4cc848aa5759496b7fa73ff1	PF02836.16	Glyco_hydro_2_C
0065693f4cc848aa5759496b7fa73ff1	PF02837.17	Glyco_hydro_2_N
00656f3ee4388eb4c28862265c911b6d	PF00182.18	Glyco_hydro_19
006582d43581b7431b705652a313bde2	PF00332.17	Glyco_hydro_17
0065882467c4a1565a21f981eb700a7c	PF07971.11	Glyco_hydro_92
0065887306bf39ab1240e4283649a149	PF00232.17	Glyco_hydro_1
006594615bd51539520ada62973b6d06	PF00232.17	Glyco_hydro_1
0065ad8c048abd41fff4f7fa4102537a	PF00759.18	Glyco_hydro_9
0065f0d872d9ec9cb992497adc2bda29	PF02836.16	Glyco_hydro_2_C
0065f0d872d9ec9cb992497adc2bda29	PF00703.20	Glyco_hydro_2
0065f0d872d9ec9cb992497adc2bda29	PF02837.17	Glyco_hydro_2_N
0066136d8faf38bd880c1852046cc8b2	PF00933.20	Glyco_hydro_3
00661441d945e67d9e5444609f860728	PF07745.12	Glyco_hydro_53
00667a3c447eb8d4ac606076d8193a8e	PF01532.19	Glyco_hydro_47
0066867f918398db6595ed97a7a0992c	PF03633.14	Glyco_hydro_65C
0066867f918398db6595ed97a7a0992c	PF03632.14	Glyco_hydro_65m
0066867f918398db6595ed97a7a0992c	PF03636.14	Glyco_hydro_65N
00669cd3476436e4d517500ae729a31b	PF01074.21	Glyco_hydro_38
00669cd3476436e4d517500ae729a31b	PF07748.12	Glyco_hydro_38C
0066f85e041201f4b02531f116a9800a	PF00933.20	Glyco_hydro_3
0066fec699115cfb2b9125e2652a7669	PF01183.19	Glyco_hydro_25
006849e02e018835066c4e30f2055239	PF01915.21	Glyco_hydro_3_C
006869aa365840760e08a2dd51c945bf	PF00722.20	Glyco_hydro_16
0068cbad9735d76ed55a589f1ff856dc	PF16875.4	Glyco_hydro_36N
0068cbad9735d76ed55a589f1ff856dc	PF02065.17	Melibiase
0068cbad9735d76ed55a589f1ff856dc	PF16874.4	Glyco_hydro_36C
0068e6b2de2ed2334d4b09932dae03c5	PF01120.16	Alpha_L_fucos
00692096df6986a8f119b76ab2ba67bd	PF00759.18	Glyco_hydro_9
006929c3148d8f000619340525f162e1	PF04041.12	Glyco_hydro_130
00695defa1550bbef71eaa6d4a1c052f	PF00723.20	Glyco_hydro_15
0069a51986a1a095c7c8e3c1fd761b57	PF00933.20	Glyco_hydro_3
0069a51986a1a095c7c8e3c1fd761b57	PF01915.21	Glyco_hydro_3_C
0069fe25d2b83a0bc4804e6fba73a2e3	PF00703.20	Glyco_hydro_2
0069fe25d2b83a0bc4804e6fba73a2e3	PF02836.16	Glyco_hydro_2_C
0069fe25d2b83a0bc4804e6fba73a2e3	PF02837.17	Glyco_hydro_2_N
006a112ff14af59feed6c5840a5724ed	PF01055.25	Glyco_hydro_31
006a34bb4c19280ca0bba2c5fd4662fa	PF07470.12	Glyco_hydro_88
006a7f4a8b31f5a9307071ff7c0fea5e	PF00933.20	Glyco_hydro_3
006a7f4a8b31f5a9307071ff7c0fea5e	PF00933.20	Glyco_hydro_3
006a7f4a8b31f5a9307071ff7c0fea5e	PF01915.21	Glyco_hydro_3_C
006ac44eb73115966563f28b4c0ef1ba	PF00933.20	Glyco_hydro_3
006b2bb8cc71511ccfa570c381f9c2db	PF00704.27	Glyco_hydro_18
006b47637357806991dfdc38d1663710	PF02065.17	Melibiase
006b47637357806991dfdc38d1663710	PF16875.4	Glyco_hydro_36N
006b47637357806991dfdc38d1663710	PF16874.4	Glyco_hydro_36C
006bc6d288001a5b34d0f117562dacb0	PF01832.19	Glucosaminidase
006bcf15f7accb30b038451c4b092330	PF00232.17	Glyco_hydro_1
006bece77d39824bd2047311ec513420	PF02056.15	Glyco_hydro_4
006bef3bc05d4264a07718ff0651ea06	PF01670.15	Glyco_hydro_12
006c07ad7673c2d1cdceb47abd059d4a	PF03636.14	Glyco_hydro_65N
006c07ad7673c2d1cdceb47abd059d4a	PF03632.14	Glyco_hydro_65m
006c07ad7673c2d1cdceb47abd059d4a	PF03633.14	Glyco_hydro_65C
006c16aed67f95f4f4d109cbb0e99bbd	PF17167.3	Glyco_hydro_36
006c989e5544e5e7eae1b6c2f90b1a88	PF02836.16	Glyco_hydro_2_C
006c989e5544e5e7eae1b6c2f90b1a88	PF00703.20	Glyco_hydro_2
006c989e5544e5e7eae1b6c2f90b1a88	PF02837.17	Glyco_hydro_2_N
006c9fe784745ce0094138a13326261c	PF07748.12	Glyco_hydro_38C
006c9fe784745ce0094138a13326261c	PF01074.21	Glyco_hydro_38
006cab122af0363ce26b8d12980677ac	PF00232.17	Glyco_hydro_1
006cb9b429b8d147a10ec820b9b75be6	PF04616.13	Glyco_hydro_43
006ced0850c5b852dcc69108e2167b8e	PF00723.20	Glyco_hydro_15
006d0a4933c96c3e092ead7079b0ecaa	PF00840.19	Glyco_hydro_7
006d5fa548e4d1245ab009ed8e98ab11	PF07944.11	Glyco_hydro_127
006d681433e2266e81ba09878f9fbfe3	PF02446.16	Glyco_hydro_77
006d7762ea8c64eb72f4b5ea5b702891	PF04616.13	Glyco_hydro_43
006dbeebd792b9ea98718c0d6d09222a	PF00840.19	Glyco_hydro_7
006dc76c02dc44e349dea3df7079712d	PF01055.25	Glyco_hydro_31
006dec534579f584608e4fcb34c1e30f	PF02446.16	Glyco_hydro_77
006dfce51185ea4c84dceb357ed96836	PF07748.12	Glyco_hydro_38C
006dfce51185ea4c84dceb357ed96836	PF01074.21	Glyco_hydro_38
006e08c9781fdfd165967b61dbfd8c10	PF02449.14	Glyco_hydro_42
006e08c9781fdfd165967b61dbfd8c10	PF08533.9	Glyco_hydro_42C
006e08c9781fdfd165967b61dbfd8c10	PF08532.9	Glyco_hydro_42M
006e1da5738ca2344eab691715e9f694	PF01183.19	Glyco_hydro_25
006e3b81171e9c3b7263a2b9acc6b9ae	PF00933.20	Glyco_hydro_3
006e3b81171e9c3b7263a2b9acc6b9ae	PF01915.21	Glyco_hydro_3_C
006e9ac9d2696f84381ec72fc404d7e2	PF01204.17	Trehalase
006ea2f3acaca4faad5241ebbc44e7a5	PF00728.21	Glyco_hydro_20
006eb09c4a973ca245a7d23ba8aa3460	PF00232.17	Glyco_hydro_1
006f7564229edf5287c7be36b1fcb13e	PF01055.25	Glyco_hydro_31
006f91cf9b6fec87fc833cc2997e6962	PF00128.23	Alpha-amylase
006fadefcd69bb85831b03bca62dec4d	PF00295.16	Glyco_hydro_28
006fb0181b270d664ea1c7277f1af86f	PF01055.25	Glyco_hydro_31
006fd2df6e1ed6134968043bae68b8b9	PF10566.8	Glyco_hydro_97
006fdc3a92e1b7ad446e4ddddc81d6d6	PF00723.20	Glyco_hydro_15
006fde6e20beba6aac8282184b5eae3d	PF02837.17	Glyco_hydro_2_N
006fee2d80329a1f8b75896d9b11ee7a	PF00331.19	Glyco_hydro_10
00709ac94adfc7173bbbae7fb5a50148	PF01120.16	Alpha_L_fucos
0070a1b1afd7e068cd6c77a585132ae2	PF10566.8	Glyco_hydro_97
0070f320512e7ceaba24bbad1307968c	PF01630.17	Glyco_hydro_56
00712d0b6b93614a036145a8eafb63e2	PF02056.15	Glyco_hydro_4
00712d0b6b93614a036145a8eafb63e2	PF11975.7	Glyco_hydro_4C
0071f067cb4d8faaeab04081124b1e14	PF07470.12	Glyco_hydro_88
0072270230715ac6d974a38f21eff500	PF00933.20	Glyco_hydro_3
0072270230715ac6d974a38f21eff500	PF01915.21	Glyco_hydro_3_C
00722e9caf16f631d6acf9196ac3a1fa	PF00150.17	Cellulase
0072312a430bd712231f64e89a141370	PF01832.19	Glucosaminidase
007273dde636f289816b61bf5eca63d4	PF01183.19	Glyco_hydro_25
007274267d0f93087c767149b93a869c	PF00728.21	Glyco_hydro_20
0072a6e76e1e7dc7bbcc6696c7bdae64	PF00722.20	Glyco_hydro_16
0072ad0ced4e03a88a6116eae9ddf6ef	PF04616.13	Glyco_hydro_43
0073751d722c965ec56dab260f93485e	PF00232.17	Glyco_hydro_1
0073c9d618f8dc95bc6cc408b27989c6	PF01301.18	Glyco_hydro_35
0073db1e975010c137ddf431c8b69ee8	PF01074.21	Glyco_hydro_38
0073db1e975010c137ddf431c8b69ee8	PF07748.12	Glyco_hydro_38C
0074315a6c8269f8302c56aa70430d3a	PF01183.19	Glyco_hydro_25
007599cc6db10db62cff91a9e88b51b4	PF08244.11	Glyco_hydro_32C
007599cc6db10db62cff91a9e88b51b4	PF00251.19	Glyco_hydro_32N
0075acc77c4433ec22a326568c71db21	PF00723.20	Glyco_hydro_15
0075d3189aa2eae72bc54913f909b055	PF01915.21	Glyco_hydro_3_C
0075d3189aa2eae72bc54913f909b055	PF00933.20	Glyco_hydro_3
00761ebb35dc78bd28d3571c64f984bb	PF07971.11	Glyco_hydro_92
0076412feb3708fb104ba11bee0ab004	PF01832.19	Glucosaminidase
00766844b8c955c715271211db8639c3	PF03537.12	Glyco_hydro_114
0076a02730b31eafd2e4a2d68f9d540d	PF07971.11	Glyco_hydro_92
00777144999ba7100b58b4d72d0d1eed	PF01915.21	Glyco_hydro_3_C
00777144999ba7100b58b4d72d0d1eed	PF00933.20	Glyco_hydro_3
0077a445fd79e0216ec388b19f6dab5d	PF02837.17	Glyco_hydro_2_N
0077a445fd79e0216ec388b19f6dab5d	PF00703.20	Glyco_hydro_2
0077a445fd79e0216ec388b19f6dab5d	PF02836.16	Glyco_hydro_2_C
0077c5c8bc833e7360850f79247d34e9	PF08244.11	Glyco_hydro_32C
0077c5c8bc833e7360850f79247d34e9	PF00251.19	Glyco_hydro_32N
0077d5db95d9d519f565cd74880c3e56	PF02836.16	Glyco_hydro_2_C
0077d5db95d9d519f565cd74880c3e56	PF02837.17	Glyco_hydro_2_N
0077d5db95d9d519f565cd74880c3e56	PF00703.20	Glyco_hydro_2
007838f29b9f97c140f35b26072abf5f	PF01915.21	Glyco_hydro_3_C
007838f29b9f97c140f35b26072abf5f	PF00933.20	Glyco_hydro_3
007839f1ea2b4d590d4368744745b690	PF00722.20	Glyco_hydro_16
0078bc03ceb475ad8f4ad6bc8c633b1c	PF04616.13	Glyco_hydro_43
0078f0de9e9e15ea4197bf844d6847ba	PF02837.17	Glyco_hydro_2_N
007973ec34a2c6323ba01f67ae4b6773	PF00704.27	Glyco_hydro_18
0079753eea8f2866e0343ca3eca4336a	PF00332.17	Glyco_hydro_17
00798f3b5da739f09f9707f11233f46e	PF11975.7	Glyco_hydro_4C
00798f3b5da739f09f9707f11233f46e	PF02056.15	Glyco_hydro_4
0079900c35ddec579598a42bf8818f71	PF01183.19	Glyco_hydro_25
0079af558f92200ce9a089fb379a2be1	PF02836.16	Glyco_hydro_2_C
0079af558f92200ce9a089fb379a2be1	PF02837.17	Glyco_hydro_2_N
0079af558f92200ce9a089fb379a2be1	PF00703.20	Glyco_hydro_2
007a4eed63cb9c0676770ab9f72a2a36	PF11975.7	Glyco_hydro_4C
007a4eed63cb9c0676770ab9f72a2a36	PF02056.15	Glyco_hydro_4
007a51fd055e27d2ecc1605b94ba2230	PF04041.12	Glyco_hydro_130
007a58039cdeffcd9948e21260609246	PF07470.12	Glyco_hydro_88
007a9c546f4fc7fba60fff05b8e02155	PF00150.17	Cellulase
007ac34a7524a2dce504bfa640684413	PF08533.9	Glyco_hydro_42C
007ac34a7524a2dce504bfa640684413	PF02449.14	Glyco_hydro_42
007ac34a7524a2dce504bfa640684413	PF08532.9	Glyco_hydro_42M
007b2880af3e0cf947142784d855e810	PF16875.4	Glyco_hydro_36N
007b2880af3e0cf947142784d855e810	PF02065.17	Melibiase
007b7ca35958bc312e09fa71347fb926	PF05838.11	Glyco_hydro_108
007bb58b552b212436dd9cbda53770e1	PF00728.21	Glyco_hydro_20
007bd6108fc574b1e5a847c91ac8b642	PF00150.17	Cellulase
007c03ea38bede913e04b2759b3a47f6	PF00933.20	Glyco_hydro_3
007c2a51ccf3d639900d9a3a1f58148f	PF00704.27	Glyco_hydro_18
007ce09b26c3ef743f36973363d77cf8	PF01915.21	Glyco_hydro_3_C
007ce09b26c3ef743f36973363d77cf8	PF00933.20	Glyco_hydro_3
007d157355adfe0a8097c4eb14833eb2	PF03663.13	Glyco_hydro_76
007d295215b8ee7a534c752d3fd37692	PF03632.14	Glyco_hydro_65m
007d295215b8ee7a534c752d3fd37692	PF03636.14	Glyco_hydro_65N
007d295215b8ee7a534c752d3fd37692	PF03633.14	Glyco_hydro_65C
007d2e17b574142e4bf6570ea8c6ee02	PF08244.11	Glyco_hydro_32C
007d2e17b574142e4bf6570ea8c6ee02	PF00251.19	Glyco_hydro_32N
007d783d5c004efd8be61c6ec80ff624	PF00128.23	Alpha-amylase
007dce7c542433d1b5790a14620ba161	PF01532.19	Glyco_hydro_47
007e04fc8a6752a9dfe75ad8ce1a4cb9	PF04616.13	Glyco_hydro_43
007e073816872777ce9477fe9a568c15	PF00150.17	Cellulase
007e085f7f3211a471909fe0d43de649	PF01183.19	Glyco_hydro_25
007e76813afa45f7a09e4a469f9a3e12	PF16875.4	Glyco_hydro_36N
007e76813afa45f7a09e4a469f9a3e12	PF02065.17	Melibiase
007e76813afa45f7a09e4a469f9a3e12	PF16874.4	Glyco_hydro_36C
007e7c0a38b15ffec1f282e8a58740a1	PF01183.19	Glyco_hydro_25
007e83adcca770f52d6559b5d27f7aca	PF02446.16	Glyco_hydro_77
007e87df5268ce1026f238cb19f94201	PF02837.17	Glyco_hydro_2_N
007ea2a65ecab456c9d47bb85943be2f	PF01204.17	Trehalase
007ee317d80c455c9e23ab913a8db4cb	PF00232.17	Glyco_hydro_1
007f000ab12cffa08d1ff9aa99873e42	PF00759.18	Glyco_hydro_9
007f815c23f82b50cf90cf7715bcd969	PF00840.19	Glyco_hydro_7
007f99002df4976715131006f906c41e	PF01204.17	Trehalase
007fd2857088baa5f09c76eeb12544d7	PF01229.16	Glyco_hydro_39
007feb4afe1938843a7d9cba3a8c2b6c	PF00128.23	Alpha-amylase
00801fc0478350c56474af06a81024c7	PF00150.17	Cellulase
00807eec7461b76b76de4ef78f58edbe	PF07971.11	Glyco_hydro_92
0080b97e36c70a681a0a8cf0e8a84477	PF01915.21	Glyco_hydro_3_C
0080b97e36c70a681a0a8cf0e8a84477	PF00933.20	Glyco_hydro_3
0080deee6c73c628f07b261ad600f17a	PF17132.3	Glyco_hydro_106
0080ed937205220f7c29c51b8cdb6a9a	PF02057.14	Glyco_hydro_59
0080ed937205220f7c29c51b8cdb6a9a	PF17387.1	Glyco_hydro_59M
00813f2c575b897d6ce86429a8137f56	PF01915.21	Glyco_hydro_3_C
00813f2c575b897d6ce86429a8137f56	PF00933.20	Glyco_hydro_3
00816926fd2b034ee0514f72c0b9c120	PF01120.16	Alpha_L_fucos
00816ff859da98a46aa4428c3bd8583d	PF00295.16	Glyco_hydro_28
00816ff859da98a46aa4428c3bd8583d	PF04616.13	Glyco_hydro_43
0081b6067de58e4106bdef347bc74ee1	PF00251.19	Glyco_hydro_32N
0081b6067de58e4106bdef347bc74ee1	PF08244.11	Glyco_hydro_32C
0081d2b5a74a0fd906fbb2f5218cb14c	PF00295.16	Glyco_hydro_28
0082c6fe685dde588ff136f84af18a70	PF00150.17	Cellulase
00833467982ee08435de81f859ddada0	PF00423.18	HN
00835a79dbb5db17e9393a9539dc0228	PF17389.1	Bac_rhamnosid6H
00837d635c3cb634e4b76161a1bd7efa	PF03065.14	Glyco_hydro_57
0083c0fbe6b1c973374c1e5d0ac95e5e	PF01915.21	Glyco_hydro_3_C
0083c0fbe6b1c973374c1e5d0ac95e5e	PF00933.20	Glyco_hydro_3
00845fdcbcd8bfb32de53936d14dc232	PF01832.19	Glucosaminidase
00846e3e608cb4986fe199a577bbea85	PF00723.20	Glyco_hydro_15
0084e8c562460db1dde5662780e23b9a	PF02057.14	Glyco_hydro_59
0084e8c562460db1dde5662780e23b9a	PF17387.1	Glyco_hydro_59M
0084effdc85db6ee961c86dbe338fa90	PF07470.12	Glyco_hydro_88
0084fb3546466bd271458998bfcb6a67	PF02446.16	Glyco_hydro_77
00854d5eb43fcef4f692f68e9dab1864	PF00331.19	Glyco_hydro_10
0085537ca58a73f37e56aecc4e9fc18e	PF12899.6	Glyco_hydro_100
0085a8770a19f7d23909d941c8594c6e	PF04616.13	Glyco_hydro_43
0086244f7544c8dbb9cc23a1949a2d75	PF01915.21	Glyco_hydro_3_C
0086244f7544c8dbb9cc23a1949a2d75	PF00933.20	Glyco_hydro_3
00867e7c64a1632ef9bdcf01d6aed587	PF00703.20	Glyco_hydro_2
00867e7c64a1632ef9bdcf01d6aed587	PF02836.16	Glyco_hydro_2_C
008685b46f841d70bd7506bf81e78ba4	PF00728.21	Glyco_hydro_20
00869e3eba6fe01e2527cbd9347be589	PF00295.16	Glyco_hydro_28
00877d6d54c468a7b22e91da10d5fcf3	PF00728.21	Glyco_hydro_20
00877d6d54c468a7b22e91da10d5fcf3	PF00728.21	Glyco_hydro_20
0087a2f797bd74e3f5a33e5cae0d4f76	PF01832.19	Glucosaminidase
0087cd934bb501f3795a1c931e66d8e7	PF01832.19	Glucosaminidase
008835c18546fc2e1e78730a1af26964	PF17389.1	Bac_rhamnosid6H
00885d4975fec1046025499b68cbeab9	PF00728.21	Glyco_hydro_20
0088830e508c83f066032a208669b5aa	PF00150.17	Cellulase
0088b2e41aa1bde47853caf0840b4b37	PF17132.3	Glyco_hydro_106
0088cff70d07acc16358b9cc42a70ad8	PF01832.19	Glucosaminidase
00895d421aa0680bc4d76e7bd73189ea	PF03663.13	Glyco_hydro_76
008961bedbc75463fc148b821f86617c	PF00232.17	Glyco_hydro_1
0089b17e77fc0ff4018a75c56ce2b71f	PF00728.21	Glyco_hydro_20
0089c186d97a8d142874c0d24cc3fdec	PF01630.17	Glyco_hydro_56
0089cb1a2ba1da808d024407a772c427	PF02056.15	Glyco_hydro_4
0089cb1a2ba1da808d024407a772c427	PF11975.7	Glyco_hydro_4C
008a4b42ee0b8ab744db5cf4fbd51f5f	PF01341.16	Glyco_hydro_6
008a852fac981100e1fed2a752134206	PF02837.17	Glyco_hydro_2_N
008a852fac981100e1fed2a752134206	PF00703.20	Glyco_hydro_2
008a852fac981100e1fed2a752134206	PF02836.16	Glyco_hydro_2_C
008b42485b930a7ef2e5f744f77eb613	PF00295.16	Glyco_hydro_28
008b8b7c1f2d1ac9549b413afe800fca	PF12905.6	Glyco_hydro_101
008b989ac0c2f9d68cc5dc62e023d4b8	PF03663.13	Glyco_hydro_76
008b9f9b9712133131999d4a6b97e6b7	PF01532.19	Glyco_hydro_47
008be3a2b5866872d8921747b3d3d8ea	PF01532.19	Glyco_hydro_47
008bf2606583423d82d0b442a021b870	PF07748.12	Glyco_hydro_38C
008bf2606583423d82d0b442a021b870	PF01074.21	Glyco_hydro_38
008c21f4ecb4c4f5be62b9b5e4618d83	PF00704.27	Glyco_hydro_18
008c96a6a0cfa7c092759a80ab48041e	PF01183.19	Glyco_hydro_25
008c979632c01ef0a24a3dba7717db0c	PF00959.18	Phage_lysozyme
008ca53d5494884de8ccb18bd4cdbffa	PF01074.21	Glyco_hydro_38
008ca53d5494884de8ccb18bd4cdbffa	PF07748.12	Glyco_hydro_38C
008ca74b48b9f8ed351bc23849cc6e83	PF01120.16	Alpha_L_fucos
008cc04ea72c5207fd5d80743f3c07d9	PF01055.25	Glyco_hydro_31
008ce50e1fa30b9099e1c582e56bef12	PF00703.20	Glyco_hydro_2
008ce50e1fa30b9099e1c582e56bef12	PF02837.17	Glyco_hydro_2_N
008d6dec0771d2e4ae122090473688fc	PF16499.4	Melibiase_2
008d6ea260ad9a92dee471729cf9f1bb	PF01055.25	Glyco_hydro_31
008d935819d09417299f854d0c8e5e01	PF00728.21	Glyco_hydro_20
008da9c392c2d31826e9b4332c501afe	PF00232.17	Glyco_hydro_1
008dc728fa6d5dca0df51e63be8fa56d	PF01301.18	Glyco_hydro_35
008df26567ee2625bb06daed3d797cc8	PF00933.20	Glyco_hydro_3
008df26567ee2625bb06daed3d797cc8	PF01915.21	Glyco_hydro_3_C
008e1b595e68b9760a729cde56143a71	PF00128.23	Alpha-amylase
008e453c257b84f411c2fbf075034177	PF00703.20	Glyco_hydro_2
008e541860cd48d0befbd2c17a5e19b9	PF07470.12	Glyco_hydro_88
008e7ccb8b678822159063e6d85acc2b	PF02446.16	Glyco_hydro_77
008ef6a659ba39b4bf630c6885c5770f	PF04041.12	Glyco_hydro_130
008ef97c7685a3eb29f8e6060fde8b3c	PF01832.19	Glucosaminidase
008f329d62dada1318951bc086e1f348	PF01183.19	Glyco_hydro_25
008f756dad0cb9809a8a8faecf312e59	PF00182.18	Glyco_hydro_19
008faef2fcf157bd2a10826e5f61a17d	PF00722.20	Glyco_hydro_16
008fe6d8d402199e081b9371e47f4ecd	PF00759.18	Glyco_hydro_9
00904bdd9d0a2be46d20cf678ca1f825	PF17389.1	Bac_rhamnosid6H
00908e886b6d8d911b491a29c688cd71	PF01832.19	Glucosaminidase
0090d77662da675693b1eedc3fd5ab0a	PF00232.17	Glyco_hydro_1
0090f9bcf0b426d0f18d42b51aaad2d6	PF01915.21	Glyco_hydro_3_C
0090f9bcf0b426d0f18d42b51aaad2d6	PF00933.20	Glyco_hydro_3
009163300c28dff57f72089f2e6c7a71	PF01055.25	Glyco_hydro_31
009263a5e7edf11ed2ae1ec8ca2ff581	PF01074.21	Glyco_hydro_38
009263a5e7edf11ed2ae1ec8ca2ff581	PF07748.12	Glyco_hydro_38C
0092d4e8a3d9dee2227db7caaf0dcd42	PF00840.19	Glyco_hydro_7
0092f197e1e9fa6a762f2638be820b60	PF04041.12	Glyco_hydro_130
0092fd518ecfd2fb7d437831f9dfec25	PF00933.20	Glyco_hydro_3
00937acda34913dbc98ba63c1db7b741	PF01915.21	Glyco_hydro_3_C
00937acda34913dbc98ba63c1db7b741	PF00933.20	Glyco_hydro_3
00937baa44ea226c95750d591e89ac14	PF03636.14	Glyco_hydro_65N
00937baa44ea226c95750d591e89ac14	PF03632.14	Glyco_hydro_65m
0093c4ccfe768e2c5296c0f4a891ce42	PF01832.19	Glucosaminidase
00947d63e53dc0a7f2b0713fb5a965da	PF00704.27	Glyco_hydro_18
0094910ec4767f4faa6c03e7e9d52040	PF08244.11	Glyco_hydro_32C
0094910ec4767f4faa6c03e7e9d52040	PF00251.19	Glyco_hydro_32N
0094b3bde2e1f10968bd778e3984eea7	PF00933.20	Glyco_hydro_3
0094b3bde2e1f10968bd778e3984eea7	PF01915.21	Glyco_hydro_3_C
0094c09a90aec07bfedb327dea411f63	PF16499.4	Melibiase_2
0094c5cd747400a9fa804a5ceef0a7d7	PF02446.16	Glyco_hydro_77
0094ca9e502a1e1e2c30679077ba0be8	PF00959.18	Phage_lysozyme
0094e2d544edcd31b5d62a12d944dfef	PF01183.19	Glyco_hydro_25
00952521bb65fd185e1f53b184d17636	PF02836.16	Glyco_hydro_2_C
00952521bb65fd185e1f53b184d17636	PF02837.17	Glyco_hydro_2_N
00952521bb65fd185e1f53b184d17636	PF00703.20	Glyco_hydro_2
0095b9d39d24c3e793f6a7834bb17480	PF00728.21	Glyco_hydro_20
0095e02c37ad02e98345e5e1a5db38d6	PF01301.18	Glyco_hydro_35
0095f3b4b4a0de7f60be2e74635f26b9	PF01120.16	Alpha_L_fucos
00960cbab3756911b82806ce6af63ae1	PF01055.25	Glyco_hydro_31
0096207672ccf38657d6dc15ec59bc57	PF17389.1	Bac_rhamnosid6H
00967f7ba1bc310b68afff64f1f8e4a3	PF01055.25	Glyco_hydro_31
00968e218fd74e733fa7bc90ac5ba0d9	PF00150.17	Cellulase
00970bfdcb9957373e579c58a7b2d078	PF01373.16	Glyco_hydro_14
009712264e7ac0ddb1943d19b72eab04	PF00840.19	Glyco_hydro_7
009744a7f8e28237b73d7f6f6953bb3d	PF03632.14	Glyco_hydro_65m
009744a7f8e28237b73d7f6f6953bb3d	PF03633.14	Glyco_hydro_65C
009744a7f8e28237b73d7f6f6953bb3d	PF03636.14	Glyco_hydro_65N
00982d1f8dc8a3b389246c967cfb30f7	PF00704.27	Glyco_hydro_18
009870653a8927231a5250d1314c57ff	PF02449.14	Glyco_hydro_42
009870653a8927231a5250d1314c57ff	PF08533.9	Glyco_hydro_42C
009870653a8927231a5250d1314c57ff	PF08532.9	Glyco_hydro_42M
0098c133ee4760e80b9ae6e1f1ddeffe	PF00232.17	Glyco_hydro_1
009937285f958d111c3e3476f4d78f75	PF00704.27	Glyco_hydro_18
00997e9f136264a9af850a62571348ba	PF03065.14	Glyco_hydro_57
0099a7e5eb9160407edf506e6a8f118f	PF01832.19	Glucosaminidase
0099d0ef8d126288807b44c65788627b	PF00728.21	Glyco_hydro_20
009a9fb27f4dc2834e54a8c5135034e5	PF02836.16	Glyco_hydro_2_C
009a9fb27f4dc2834e54a8c5135034e5	PF02837.17	Glyco_hydro_2_N
009a9fb27f4dc2834e54a8c5135034e5	PF00703.20	Glyco_hydro_2
009af5030893f7ab379922c2e442ca19	PF01055.25	Glyco_hydro_31
009b24da7c1993834b492a349e515245	PF00331.19	Glyco_hydro_10
009b85d47d1ade4be6ff5950d4d0ed4e	PF16499.4	Melibiase_2
009b932de6a31c1e82f8c69806cb358a	PF00150.17	Cellulase
009ba30f2e3db00a1467e3ab1608e033	PF01055.25	Glyco_hydro_31
009bd74c1115315596da49c5e814bc4c	PF17389.1	Bac_rhamnosid6H
009bf082bd13eae964680fd1d4503fb6	PF01630.17	Glyco_hydro_56
009c2bfd2b712db8d112cc0668299bd4	PF00959.18	Phage_lysozyme
009c54e01d2694a40759c0c90a488636	PF00703.20	Glyco_hydro_2
009c76f7eb32aa3033dba5f1398a15db	PF17389.1	Bac_rhamnosid6H
009d88db28f94b56e38157b308ce9345	PF01074.21	Glyco_hydro_38
009d88db28f94b56e38157b308ce9345	PF01074.21	Glyco_hydro_38
009d88db28f94b56e38157b308ce9345	PF07748.12	Glyco_hydro_38C
009d99b0b25e622bffbd426b5782ba76	PF01270.16	Glyco_hydro_8
009da4f0642f67f8144daf1aad7601fa	PF00933.20	Glyco_hydro_3
009e0aabf419fd1a14343232154bed23	PF00933.20	Glyco_hydro_3
009e4b111cdcde68731b98c45d7d04cc	PF01915.21	Glyco_hydro_3_C
009ebed18143de6eb8e983cd78eda6a7	PF01055.25	Glyco_hydro_31
009ec16fbf85906970fe22d688288401	PF00704.27	Glyco_hydro_18
009ec4752d9b1fc2b7ec56c78bd744f8	PF01074.21	Glyco_hydro_38
009ec4752d9b1fc2b7ec56c78bd744f8	PF07748.12	Glyco_hydro_38C
009f169fa9061f61c04f2d951d966e01	PF00232.17	Glyco_hydro_1
009f26aebe700ec5a4655f295602ee33	PF08532.9	Glyco_hydro_42M
009f26aebe700ec5a4655f295602ee33	PF08533.9	Glyco_hydro_42C
009f26aebe700ec5a4655f295602ee33	PF02449.14	Glyco_hydro_42
009f62c16564c3c4eee11295d9b4503d	PF12899.6	Glyco_hydro_100
009f67abdf53f5f6f9c9e743ad05dcbc	PF00332.17	Glyco_hydro_17
009f8bb66379e223631194a0519acd42	PF00232.17	Glyco_hydro_1
009fdd75a568a0fcfbe8916edc6f8ba1	PF01832.19	Glucosaminidase
00a0826473d913f0b796c6117f1fbbaa	PF07748.12	Glyco_hydro_38C
00a0826473d913f0b796c6117f1fbbaa	PF01074.21	Glyco_hydro_38
00a091164d4e9d6481960ba437ceebe2	PF00840.19	Glyco_hydro_7
00a0bdccafdcdf1cac2b496879e8e300	PF00251.19	Glyco_hydro_32N
00a0bdccafdcdf1cac2b496879e8e300	PF08244.11	Glyco_hydro_32C
00a0d7f10dfebb951eabc3df23af8188	PF00704.27	Glyco_hydro_18
00a0deb9a3f180dd31db93c787b80023	PF00759.18	Glyco_hydro_9
00a0e2ed79936e7b9f5990f53ea91312	PF00232.17	Glyco_hydro_1
00a1267f4c779bf6a040e47286a3bc60	PF11975.7	Glyco_hydro_4C
00a1267f4c779bf6a040e47286a3bc60	PF02056.15	Glyco_hydro_4
00a1801a612492768b1da863b38786a6	PF01832.19	Glucosaminidase
00a190729b197d57a6b0cc7bd7b599b0	PF07944.11	Glyco_hydro_127
00a1bc2a286b87865f45c2db9ed2c78e	PF00150.17	Cellulase
00a219a38c41756f764771bc5120b028	PF01915.21	Glyco_hydro_3_C
00a219a38c41756f764771bc5120b028	PF00933.20	Glyco_hydro_3
00a2894105d66557e0ea1e7ac3b76e4c	PF04616.13	Glyco_hydro_43
00a2dfad7b611061c693ad79cbd87d93	PF04616.13	Glyco_hydro_43
00a2eaa0c02ea55987b36e83f5e074ff	PF03198.13	Glyco_hydro_72
00a305b1af0a79424618dfd7f7ce1e86	PF01055.25	Glyco_hydro_31
00a324825a4095e48b90b5d7362cde59	PF01204.17	Trehalase
00a349a59915ea7ee7f043c1fc974a82	PF01055.25	Glyco_hydro_31
00a350eda006a666098beb8a93ca0a5b	PF00933.20	Glyco_hydro_3
00a359ec8ba305d4551f8239d477fccb	PF17389.1	Bac_rhamnosid6H
00a36fd724fc3b7671420f7e1131334b	PF02837.17	Glyco_hydro_2_N
00a36fd724fc3b7671420f7e1131334b	PF00703.20	Glyco_hydro_2
00a3b1746ed1c2633e0a96f9c5abd751	PF07944.11	Glyco_hydro_127
00a3b9a03c19e1b47dc2cf68e0d7571a	PF00182.18	Glyco_hydro_19
00a45d58213d916021dc45e6deddff6a	PF00933.20	Glyco_hydro_3
00a45d58213d916021dc45e6deddff6a	PF01915.21	Glyco_hydro_3_C
00a50b960d5c30e4033d4048647161e8	PF00933.20	Glyco_hydro_3
00a50b960d5c30e4033d4048647161e8	PF01915.21	Glyco_hydro_3_C
00a52f438f0afb619a338b98dccc35bf	PF00150.17	Cellulase
00a5a3152ea50610097c8ac3b0273564	PF00723.20	Glyco_hydro_15
00a5ba3522348c468265eb520102de7c	PF00704.27	Glyco_hydro_18
00a5d3045702d906ee567bc6cda1d3c2	PF02446.16	Glyco_hydro_77
00a5fe9d8ff59f58a6cdd9ddfa9458a9	PF16874.4	Glyco_hydro_36C
00a5fe9d8ff59f58a6cdd9ddfa9458a9	PF02065.17	Melibiase
00a5fe9d8ff59f58a6cdd9ddfa9458a9	PF16875.4	Glyco_hydro_36N
00a610cb115220836bf2a0fdd352ffd0	PF01055.25	Glyco_hydro_31
00a6497783c2384f1fc5db9fc9169707	PF17167.3	Glyco_hydro_36
00a696ce03c652cd5caec44a4a5645c7	PF01670.15	Glyco_hydro_12
00a6a2bbb1b708bf2e03568dae2a9312	PF02837.17	Glyco_hydro_2_N
00a6a2bbb1b708bf2e03568dae2a9312	PF00703.20	Glyco_hydro_2
00a6a2bbb1b708bf2e03568dae2a9312	PF02836.16	Glyco_hydro_2_C
00a6ab1adeb5916b8a448d1e50eeca25	PF03065.14	Glyco_hydro_57
00a6fbe775ab0c588ced3b3c18139086	PF01055.25	Glyco_hydro_31
00a752cad79e064bfb189456c14852e5	PF01055.25	Glyco_hydro_31
00a76d3e4ece8a302f8fb054bbf9004f	PF00759.18	Glyco_hydro_9
00a83538ee8437487d051ad292aabdd5	PF00723.20	Glyco_hydro_15
00a8895aceaa7e46c514cbebadd49235	PF00150.17	Cellulase
00a8b82e7f398c20dffaba5bd5a05fc2	PF00704.27	Glyco_hydro_18
00a90c52838fde77ac8b8b0fcbf788c1	PF00723.20	Glyco_hydro_15
00a90fc9a9f6048a4dc4ae52421920ef	PF00295.16	Glyco_hydro_28
00a9c1f372e6ffcb044766e802b0417e	PF03663.13	Glyco_hydro_76
00a9c76d64510abeb39ff81574645ab0	PF04616.13	Glyco_hydro_43
00aa416575e03afffe4439d2765e826d	PF01373.16	Glyco_hydro_14
00aa8e22cb50154034b3e7222fb69c83	PF00703.20	Glyco_hydro_2
00aada0ff0de8752b75b3f491da15ee5	PF00704.27	Glyco_hydro_18
00abb18139b3146b6e047f7cd5fb55f6	PF02446.16	Glyco_hydro_77
00abb748789a054bb0af4b5c4cca8c3a	PF00295.16	Glyco_hydro_28
00abd221e80701e4b7640909d6514b51	PF02836.16	Glyco_hydro_2_C
00abd221e80701e4b7640909d6514b51	PF00703.20	Glyco_hydro_2
00abd221e80701e4b7640909d6514b51	PF02837.17	Glyco_hydro_2_N
00abd811b591a4265ca2abde90712de3	PF00251.19	Glyco_hydro_32N
00abd811b591a4265ca2abde90712de3	PF08244.11	Glyco_hydro_32C
00abe202f8047cb8c09ab4686db82332	PF01055.25	Glyco_hydro_31
00abf68b9c49d00763b9fd06be8e4341	PF00933.20	Glyco_hydro_3
00abf68b9c49d00763b9fd06be8e4341	PF01915.21	Glyco_hydro_3_C
00abf95c8b88364b4e88149a0d32e2fa	PF00128.23	Alpha-amylase
00abfef8367c995f32f90864454ad93c	PF00840.19	Glyco_hydro_7
00ac40149d43dc41c3dfc195c2bf484e	PF00295.16	Glyco_hydro_28
00ac51164b1bfe742c940c4e92f2eb4e	PF00959.18	Phage_lysozyme
00acb9589b7a64216fc594d76776061f	PF01055.25	Glyco_hydro_31
00ad2ffabcc428e499dccaa1c0d009b0	PF00704.27	Glyco_hydro_18
00adcd372336ad5fae1fcffc2a965ae5	PF04616.13	Glyco_hydro_43
00ade71332077774556415a89b0824c1	PF00128.23	Alpha-amylase
00adeb6369f0f48f006ffa4f84d45ac6	PF00423.18	HN
00ae0b2e1d382f7f4a94d02681671484	PF07748.12	Glyco_hydro_38C
00ae0b2e1d382f7f4a94d02681671484	PF01074.21	Glyco_hydro_38
00aed94a4a366d8e9cac084228731823	PF04616.13	Glyco_hydro_43
00af0c43e9fbdda51f51484316d2e149	PF00182.18	Glyco_hydro_19
00afa0c21c08980b966a76f18d2e2acb	PF00722.20	Glyco_hydro_16
00afee06476dafe1b11907376d14dce1	PF07470.12	Glyco_hydro_88
00b012f82495e8b0c85d69408e5c104b	PF00295.16	Glyco_hydro_28
00b07b025aa40acb03cbf8fb0a2f9100	PF04616.13	Glyco_hydro_43
00b0bf2d9747e49f814d23479e0c79fd	PF00232.17	Glyco_hydro_1
00b1278dd8c3c5945dc835d9d742c2e0	PF01532.19	Glyco_hydro_47
00b184a29fb9383642aa41940931fbd4	PF00703.20	Glyco_hydro_2
00b194783c54aa200bd5cff97507e053	PF00128.23	Alpha-amylase
00b194783c54aa200bd5cff97507e053	PF00128.23	Alpha-amylase
00b1a6d53e5741c1e8a72a9417ae5e1d	PF07748.12	Glyco_hydro_38C
00b2481a611526cc8d401342d0c4961a	PF01074.21	Glyco_hydro_38
00b2481a611526cc8d401342d0c4961a	PF07748.12	Glyco_hydro_38C
00b268c35f158b4638de21086bd8189e	PF00933.20	Glyco_hydro_3
00b2828f22fc3f9a940808dac3549102	PF00251.19	Glyco_hydro_32N
00b28a047c875f6a13101ced836002c2	PF04616.13	Glyco_hydro_43
00b306b3b93f992e28be19901260520d	PF01055.25	Glyco_hydro_31
00b357966dd066543ea6a4a980c8a7a8	PF00759.18	Glyco_hydro_9
00b35c9fe1801e7dc57de75502a755d5	PF03663.13	Glyco_hydro_76
00b373d1a60dc797da0331678c20d8f1	PF02446.16	Glyco_hydro_77
00b3b1830481558973960530530873ac	PF02065.17	Melibiase
00b3b1830481558973960530530873ac	PF16874.4	Glyco_hydro_36C
00b3b1830481558973960530530873ac	PF16875.4	Glyco_hydro_36N
00b44ab43d97c5825bd6a23069da1b47	PF01341.16	Glyco_hydro_6
00b486c988ee1fa96e91685c4f98d24d	PF00759.18	Glyco_hydro_9
00b4e767787e7f178ddc990f23a8063c	PF00728.21	Glyco_hydro_20
00b4f426c4b7343548b915a9a51d602c	PF00933.20	Glyco_hydro_3
00b4f426c4b7343548b915a9a51d602c	PF01915.21	Glyco_hydro_3_C
00b50a10ea02b0c09492ef823eac8805	PF01183.19	Glyco_hydro_25
00b51da4331962316321981b98a5566d	PF00295.16	Glyco_hydro_28
00b5a9d3e2133d7c173b8683cbfabacb	PF01055.25	Glyco_hydro_31
00b5d1f63e7cb46a0c12b44bc0b2be7e	PF00150.17	Cellulase
00b60b312d34a3c9f01d4eef4b722186	PF00128.23	Alpha-amylase
00b6560c9fadcc0900e95326b60b8fa8	PF01832.19	Glucosaminidase
00b66760e7d4895c4519f0e9d337c099	PF00722.20	Glyco_hydro_16
00b66cb09901682857d965ba38b29d8a	PF01915.21	Glyco_hydro_3_C
00b66cb09901682857d965ba38b29d8a	PF00933.20	Glyco_hydro_3
00b6cbc697399a0f40e7475e77b915cb	PF03633.14	Glyco_hydro_65C
00b6cbc697399a0f40e7475e77b915cb	PF03632.14	Glyco_hydro_65m
00b73184ea3b1ca6fe930084d4590e9b	PF01183.19	Glyco_hydro_25
00b73f558bf69928323e825f19bc531c	PF04616.13	Glyco_hydro_43
00b758c750f429f05d289f509e0334e0	PF01301.18	Glyco_hydro_35
00b79e281bb31d854aa7249111645578	PF00959.18	Phage_lysozyme
00b7ac2567ea5890878c555044a49a0d	PF00331.19	Glyco_hydro_10
00b7e7cf8614a8770621f0c74af86cea	PF00840.19	Glyco_hydro_7
00b7fd052d562c8176d1bca71b50c506	PF01270.16	Glyco_hydro_8
00b8233d4bb84a912f245e34223b8e41	PF00704.27	Glyco_hydro_18
00b8ba26d65f9722091281c18fd8b441	PF00128.23	Alpha-amylase
00b8d5ea68d8560813d5fc436c296818	PF01301.18	Glyco_hydro_35
00b8d6e4e7f49b68b193b3f7c8c68962	PF00423.18	HN
00b900a59a7c0581af5550c6b55ac1b4	PF00933.20	Glyco_hydro_3
00b9129898e991b5cbf95dfe81361602	PF01915.21	Glyco_hydro_3_C
00b9129898e991b5cbf95dfe81361602	PF00933.20	Glyco_hydro_3
00b93bb6f031e326148bc0ae31525f73	PF00232.17	Glyco_hydro_1
00b94aad1fb6a8cd2e4b5c01ed58acb0	PF01341.16	Glyco_hydro_6
00b94d90bcd024e28175c886bd656dda	PF00723.20	Glyco_hydro_15
00b9770b2b2ce5ab655bf604b66df365	PF00840.19	Glyco_hydro_7
00b9776495d89c7bcb74d209baeac437	PF01301.18	Glyco_hydro_35
00b99cf2f350ea2cf7627ce216afc780	PF03065.14	Glyco_hydro_57
00b9b012f70cd890605be08e5d848149	PF01183.19	Glyco_hydro_25
00b9eb7f2cdd7d412041ddec7738db43	PF00728.21	Glyco_hydro_20
00ba1df71ddada45c8baae60d4e35655	PF07971.11	Glyco_hydro_92
00ba2c49c2eec7e954ab7c5f87c669aa	PF00251.19	Glyco_hydro_32N
00ba2c49c2eec7e954ab7c5f87c669aa	PF08244.11	Glyco_hydro_32C
00bac8d9e2dd1b400a82f4d0f63b318e	PF01183.19	Glyco_hydro_25
00bad8c3d48f12476b6fbbc6f40e1a2f	PF01915.21	Glyco_hydro_3_C
00bad8c3d48f12476b6fbbc6f40e1a2f	PF00933.20	Glyco_hydro_3
00bb21240f9e9165f11e3b3623b50c53	PF00933.20	Glyco_hydro_3
00bb935933723035c02fcd4b50167ab5	PF00704.27	Glyco_hydro_18
00bba9ae0839ad9581b2923a10266531	PF04041.12	Glyco_hydro_130
00bbbf776993e296c9e57d5438a17c69	PF02449.14	Glyco_hydro_42
00bbc3809f872123c86d8e51edf1c11c	PF08532.9	Glyco_hydro_42M
00bbc3809f872123c86d8e51edf1c11c	PF02449.14	Glyco_hydro_42
00bc6989410918b42666c5de25b72fcd	PF00728.21	Glyco_hydro_20
00bcc9058bd042d6d3ea3e8cb5327add	PF01670.15	Glyco_hydro_12
00bcd540c23687ffc6bc106a50bbace3	PF00959.18	Phage_lysozyme
00bcd85b6628bc64bef6e6d2983b7250	PF01832.19	Glucosaminidase
00bd09c04c8e3c4ee291fdb679aab522	PF01832.19	Glucosaminidase
00bd4c59a44eb2c4f904d65c06bf4e74	PF16499.4	Melibiase_2
00bdbd879141462efc2a2e3bbaa659e5	PF02446.16	Glyco_hydro_77
00be176368ec75897711d2a11e5d820b	PF04616.13	Glyco_hydro_43
00be1af170b6a6232cadb0ab429be919	PF01055.25	Glyco_hydro_31
00be6d5a345bc7ebc1e9583c711ab57b	PF08532.9	Glyco_hydro_42M
00be8d4bea1d67244e10f676a2bea51b	PF01832.19	Glucosaminidase
00bec0b04f270e8f1c566da6f20feec0	PF00331.19	Glyco_hydro_10
00bee78853fb731dfff0022609809e15	PF02446.16	Glyco_hydro_77
00bef5371d5e5f484a60c8656388bc6a	PF00959.18	Phage_lysozyme
00bf602bde52b177a81989cd97151923	PF02837.17	Glyco_hydro_2_N
00bf602bde52b177a81989cd97151923	PF00703.20	Glyco_hydro_2
00bf64d31df1cb9744f3e85ce7326406	PF01055.25	Glyco_hydro_31
00bfb0f76f25ca6b52c5a2dedf26d7b7	PF04616.13	Glyco_hydro_43
00c00ece32910007e803487b123bfbbd	PF01915.21	Glyco_hydro_3_C
00c00ece32910007e803487b123bfbbd	PF00933.20	Glyco_hydro_3
00c04e8a4effc6179cd4f93659db8757	PF11975.7	Glyco_hydro_4C
00c04e8a4effc6179cd4f93659db8757	PF02056.15	Glyco_hydro_4
00c062ab184d0afc9393106f1257e102	PF01055.25	Glyco_hydro_31
00c090d38da436f6ad0c8f01153637d9	PF06964.11	Alpha-L-AF_C
00c0df46ed1e8e43e0f2b73da0704f64	PF00933.20	Glyco_hydro_3
00c0e2e67b3c9c2152ac23a5bd1f60c2	PF15979.4	Glyco_hydro_115
00c0fe96b6d1ee5d0d592bc0b1ac4d16	PF07944.11	Glyco_hydro_127
00c10bb2d9ce6348e12bfce9cb93836b	PF01055.25	Glyco_hydro_31
00c116a935bd68509acdb13c2651e9a1	PF00232.17	Glyco_hydro_1
00c140e3738e9c4989beeaeea68e2c69	PF07971.11	Glyco_hydro_92
00c145c2756c8ac8f6de9fa2db462cac	PF04616.13	Glyco_hydro_43
00c18d93cbb7c82e1634b932f9eecc25	PF01074.21	Glyco_hydro_38
00c18d93cbb7c82e1634b932f9eecc25	PF07748.12	Glyco_hydro_38C
00c1986fb7204f49c297c58fc69f47f5	PF00232.17	Glyco_hydro_1
00c2087dd138dacf7eecd39f48963e05	PF07944.11	Glyco_hydro_127
00c2292fbebc3ca96fbf8ba5f2d7b928	PF00933.20	Glyco_hydro_3
00c2646c56158b441820dcaf3269011e	PF00331.19	Glyco_hydro_10
00c2b6a45e2a74e4bff2ca88bbd5a91e	PF04616.13	Glyco_hydro_43
00c2c2cee5688b055088c8855488c64d	PF04041.12	Glyco_hydro_130
00c3b6171c9ce3fe9017b77e09cc02ef	PF00150.17	Cellulase
00c3bfe1bc273cf06ddeb2da211bc209	PF04616.13	Glyco_hydro_43
00c3c74f13bc9b9812b94f131a2e7964	PF01832.19	Glucosaminidase
00c3e7deb98c09f8adf29b28f1d11b36	PF04616.13	Glyco_hydro_43
00c43a443503c3a5d71d31098d8dcfb5	PF03636.14	Glyco_hydro_65N
00c43a443503c3a5d71d31098d8dcfb5	PF03633.14	Glyco_hydro_65C
00c43a443503c3a5d71d31098d8dcfb5	PF03632.14	Glyco_hydro_65m
00c4d72857dd04af13b8afb28c66a671	PF01183.19	Glyco_hydro_25
00c587c2be46ec924759f99cf82edd0c	PF06824.10	Glyco_hydro_125
00c59e41d4afcf47bbf9655371415e05	PF00150.17	Cellulase
00c5a9b6695a63ab4c37322c350aca72	PF02837.17	Glyco_hydro_2_N
00c5a9b6695a63ab4c37322c350aca72	PF00703.20	Glyco_hydro_2
00c5a9b6695a63ab4c37322c350aca72	PF02836.16	Glyco_hydro_2_C
00c5cfe9c7829d17dc3d2e69d8422a18	PF01055.25	Glyco_hydro_31
00c5d4cd18255d0862007d9010947c93	PF01630.17	Glyco_hydro_56
00c639c5dc50ad91f142976883326dcd	PF17167.3	Glyco_hydro_36
00c683801cd8a54aa2ddbbe2e9842d1b	PF02836.16	Glyco_hydro_2_C
00c683801cd8a54aa2ddbbe2e9842d1b	PF02837.17	Glyco_hydro_2_N
00c6f1a80742fb7146fb3a881a0418a4	PF01832.19	Glucosaminidase
00c71375908b39214244577bed7b6aec	PF00728.21	Glyco_hydro_20
00c72b41195fc67b097c6593087e6db0	PF00150.17	Cellulase
00c7654c506c7b3c68f04870a241da60	PF00722.20	Glyco_hydro_16
00c7654c506c7b3c68f04870a241da60	PF00722.20	Glyco_hydro_16
00c7bc292c1e92a2e4560ee26baec692	PF07477.11	Glyco_hydro_67C
00c7bc292c1e92a2e4560ee26baec692	PF07488.11	Glyco_hydro_67M
00c7d70ee98eec7a3f94adb7fa542627	PF17167.3	Glyco_hydro_36
00c7e0b55f1aed269582f093fa757317	PF00959.18	Phage_lysozyme
00c814e47def64623a40a969f03d80b0	PF17389.1	Bac_rhamnosid6H
00c8217ed39170041ca0bb0907e11aeb	PF10566.8	Glyco_hydro_97
00c8347c2d7fbe5186c8d720581d1690	PF03537.12	Glyco_hydro_114
00c84da1a9a79e2a336b3bf28607a82a	PF00232.17	Glyco_hydro_1
00c84e7443589f3d5795362780361b00	PF06824.10	Glyco_hydro_125
00c889c9843c98d5eabc10226a822f5b	PF00704.27	Glyco_hydro_18
00c8a8a03a3e65a3697cc791248bc0da	PF08244.11	Glyco_hydro_32C
00c8a8a03a3e65a3697cc791248bc0da	PF00251.19	Glyco_hydro_32N
00c8ef50d5ce805eab1cabd8c07567d1	PF00728.21	Glyco_hydro_20
00c90dc08fd85d54a75ced1bfe1ca237	PF15979.4	Glyco_hydro_115
00c94b4dc056bc0e52dd16844a860d57	PF05838.11	Glyco_hydro_108
00c95896e92369127b23083737cd9c1e	PF00332.17	Glyco_hydro_17
00c96afc3fc5144005ef6f7372b870f0	PF01532.19	Glyco_hydro_47
00c98574a7b205edd212232f18668a88	PF03644.12	Glyco_hydro_85
00c9b47a53d1330582c155ef2cdeb284	PF01832.19	Glucosaminidase
00c9b652cd56f61d956a0a129aa5538f	PF03537.12	Glyco_hydro_114
00c9dbb2c8917c850464f820256c655a	PF04616.13	Glyco_hydro_43
00c9fef655c4cfbf189f653346145efd	PF01915.21	Glyco_hydro_3_C
00c9fef655c4cfbf189f653346145efd	PF00933.20	Glyco_hydro_3
00ca00cbbabdcba5537d1285109ba520	PF00933.20	Glyco_hydro_3
00ca00cbbabdcba5537d1285109ba520	PF01915.21	Glyco_hydro_3_C
00ca07eea7011990640a796fb74358ed	PF01120.16	Alpha_L_fucos
00ca375ae024b379d8ddc201b7c7341f	PF00232.17	Glyco_hydro_1
00ca780736272d6a2fd18111036ebd2b	PF00703.20	Glyco_hydro_2
00ca780736272d6a2fd18111036ebd2b	PF02837.17	Glyco_hydro_2_N
00ca780736272d6a2fd18111036ebd2b	PF02836.16	Glyco_hydro_2_C
00ca85ec846d4a34658b8b5305eb7538	PF00703.20	Glyco_hydro_2
00ca85ec846d4a34658b8b5305eb7538	PF02837.17	Glyco_hydro_2_N
00ca85ec846d4a34658b8b5305eb7538	PF02836.16	Glyco_hydro_2_C
00ca8bd57ad8b2dd50d98cdebbced2a4	PF00295.16	Glyco_hydro_28
00ca9c2338d0ae14c8c19db235fbdc1f	PF01301.18	Glyco_hydro_35
00cab00654747df64c6eff315a8eae7a	PF01832.19	Glucosaminidase
00cadff47aeba1a149b4ed10dd8f4ce4	PF00128.23	Alpha-amylase
00cae99267670297880680a2bcc0ae41	PF01183.19	Glyco_hydro_25
00cb1b2df10efcf11fdb367dfa71c26f	PF02446.16	Glyco_hydro_77
00cb44ba6b89b7baebd830efecbd1801	PF00840.19	Glyco_hydro_7
00cb660c73a10572b58035e747be1464	PF00703.20	Glyco_hydro_2
00cb660c73a10572b58035e747be1464	PF02837.17	Glyco_hydro_2_N
00cb660c73a10572b58035e747be1464	PF02836.16	Glyco_hydro_2_C
00cb7e4df84bbff0e80120f94a2e6ea9	PF01120.16	Alpha_L_fucos
00cbb1347a035bce840e5700302effb0	PF00062.19	Lys
00cbb4fb89ce71f43465fa8d2f10f937	PF16862.4	Glyco_hydro_79C
00cbfd7c4d083fe16ecbb2ac44218878	PF00150.17	Cellulase
00cc01563cb292c6e7384b8b127122aa	PF02837.17	Glyco_hydro_2_N
00cc0fc72712b08fa92ed8753edbcbd2	PF03633.14	Glyco_hydro_65C
00cc0fc72712b08fa92ed8753edbcbd2	PF03636.14	Glyco_hydro_65N
00cc0fc72712b08fa92ed8753edbcbd2	PF03632.14	Glyco_hydro_65m
00cc11c11ee07a6c726a0785094fa166	PF00728.21	Glyco_hydro_20
00cc7447f77ed9f4f2742f08a52e0a0e	PF00232.17	Glyco_hydro_1
00cc74bc66555808122d4f2311eebb12	PF00933.20	Glyco_hydro_3
00cc82d42ce489e6701fb9ff9b82e051	PF07971.11	Glyco_hydro_92
00cccd36732c4cf7ab4490fc198e9741	PF00704.27	Glyco_hydro_18
00ccf0dd7a466776ee8c4f9d7111907c	PF02056.15	Glyco_hydro_4
00ccf0dd7a466776ee8c4f9d7111907c	PF11975.7	Glyco_hydro_4C
00cd0fdd192dbf7c88098f10632ae722	PF07971.11	Glyco_hydro_92
00cd0fdf70ff227a7cb338e367c4e644	PF12905.6	Glyco_hydro_101
00cd15b7dd56f8b0b7c5d3eb17d53695	PF00840.19	Glyco_hydro_7
00cd7ccc9fc4eb21edd0d38ede275fdb	PF02446.16	Glyco_hydro_77
00cd957fcfced6f40feebf5b7dc9ca33	PF01532.19	Glyco_hydro_47
00cd96c2aeb678cd4b07e585e723e740	PF01915.21	Glyco_hydro_3_C
00cd96c2aeb678cd4b07e585e723e740	PF00933.20	Glyco_hydro_3
00cda24361edf353235499ccfa39f0c6	PF00933.20	Glyco_hydro_3
00cdb1ecd5c237bc2ddede3a8d7000b1	PF06964.11	Alpha-L-AF_C
00cdd802a9086253a0cbc4b929d08de7	PF03065.14	Glyco_hydro_57
00ce4da04eafefb83c4ce4632c7e2ea2	PF01832.19	Glucosaminidase
00ce53f70c06ef8873301efc0e528f6c	PF00723.20	Glyco_hydro_15
00ce61ce3872ec1590236c8b8f046379	PF02836.16	Glyco_hydro_2_C
00ce61ce3872ec1590236c8b8f046379	PF00703.20	Glyco_hydro_2
00ce61ce3872ec1590236c8b8f046379	PF02837.17	Glyco_hydro_2_N
00ce62f2ce2e554e997991260bbdbdb0	PF00232.17	Glyco_hydro_1
00ce7aac01485fa10786b58099842879	PF00295.16	Glyco_hydro_28
00ce9f48d056e68b4319955a980bfd10	PF00423.18	HN
00cf520934189a451206a10e2b2989ce	PF03632.14	Glyco_hydro_65m
00cf758cbce7598bf9a8ce769fd3eb25	PF03632.14	Glyco_hydro_65m
00cf7a19e497333e29d16ed1af2ea178	PF01183.19	Glyco_hydro_25
00cf8965bba4556b1d453aaccd6c31bd	PF00759.18	Glyco_hydro_9
00cfb620a5ce1f3f1864feba5fcd5e4f	PF17389.1	Bac_rhamnosid6H
00d0120e47af32a84ba61e89c5b748c8	PF00295.16	Glyco_hydro_28
00d053bbfef42d9f2fc3504b529d756a	PF01373.16	Glyco_hydro_14
00d08ef17d1967d7f22e9e3b7ea3aa23	PF01301.18	Glyco_hydro_35
00d12f06829042d137c44a00018e6b40	PF00150.17	Cellulase
00d1809de47170bc69db371fb9658b63	PF17167.3	Glyco_hydro_36
00d1a657eda20275df897658c27a82af	PF00150.17	Cellulase
00d227019c1e148edfaad97725e5798c	PF01301.18	Glyco_hydro_35
00d22d00688bdf1fa1cd5cafd0253e32	PF02837.17	Glyco_hydro_2_N
00d22d00688bdf1fa1cd5cafd0253e32	PF02836.16	Glyco_hydro_2_C
00d24ec4cc7f982628b93105d0c98905	PF02446.16	Glyco_hydro_77
00d2abb53f1d6b776f1c8d38f1c74663	PF03632.14	Glyco_hydro_65m
00d2abb53f1d6b776f1c8d38f1c74663	PF03636.14	Glyco_hydro_65N
00d2abb53f1d6b776f1c8d38f1c74663	PF03633.14	Glyco_hydro_65C
00d2c0225dc4abdd0561058aae9b63b3	PF01055.25	Glyco_hydro_31
00d2c5d06bab72b1a29527e79baa4ee3	PF01301.18	Glyco_hydro_35
00d2da29155d9c2bad559895588c17a8	PF01532.19	Glyco_hydro_47
00d2e3f6a4e44ca8120ed3a486ada7f5	PF00933.20	Glyco_hydro_3
00d2ee7ea66c59de2dedf9de78674741	PF00722.20	Glyco_hydro_16
00d32ef599e7ba3cebf8f393c2b1505f	PF01055.25	Glyco_hydro_31
00d348dc4cf8e2d123abb8dba64aa806	PF01270.16	Glyco_hydro_8
00d3529641afad6389f4742fbd440e70	PF00150.17	Cellulase
00d377fd10812c50da0e5aaede61d6a6	PF00704.27	Glyco_hydro_18
00d40fcdfdda4db6e8962dffd410336b	PF00232.17	Glyco_hydro_1
00d42413418615966aff2d96a4268030	PF00704.27	Glyco_hydro_18
00d4725ec71345e5a9b6f96b1e1c970c	PF01055.25	Glyco_hydro_31
00d4de21d92bdd970643338e90c20f66	PF01832.19	Glucosaminidase
00d5c9281e7fa25518a4bd48ffd024f4	PF00840.19	Glyco_hydro_7
00d5fd11df613c62e11146bc8f487f4a	PF01270.16	Glyco_hydro_8
00d6344b50ec0b5ba8ef11db8c989191	PF03648.13	Glyco_hydro_67N
00d6344b50ec0b5ba8ef11db8c989191	PF07488.11	Glyco_hydro_67M
00d6344b50ec0b5ba8ef11db8c989191	PF07477.11	Glyco_hydro_67C
00d63799f340bef385c7731def64406a	PF00232.17	Glyco_hydro_1
00d677cbabaf68b92f30cbb5aa8f6385	PF01373.16	Glyco_hydro_14
00d6a08c5ad4bc688dcdb6fba5e078a7	PF03198.13	Glyco_hydro_72
00d6cffb110ec5aba53244077baf3b55	PF02056.15	Glyco_hydro_4
00d6d00cd12765124c565bc96d2bbfe3	PF00332.17	Glyco_hydro_17
00d6dafe6a5b57f642c919cdc7841c28	PF00232.17	Glyco_hydro_1
00d6eb7c22d7c53410f73d85ed6aa300	PF00232.17	Glyco_hydro_1
00d757ef9784fa8c2c87e6d64e0a84c1	PF01915.21	Glyco_hydro_3_C
00d757ef9784fa8c2c87e6d64e0a84c1	PF00933.20	Glyco_hydro_3
00d7bceff9aa8cabc9a06a152fbfd195	PF00722.20	Glyco_hydro_16
00d7f3b7c611596a8618a3e0bf69cde5	PF00959.18	Phage_lysozyme
00d7fa717cf5d7a625d671692765c44e	PF07470.12	Glyco_hydro_88
00d80f91ab7db379b124dcac89dadecf	PF00933.20	Glyco_hydro_3
00d80f91ab7db379b124dcac89dadecf	PF01915.21	Glyco_hydro_3_C
00d8e2a1cb34131652e0ba989c9ad48f	PF01915.21	Glyco_hydro_3_C
00d8e2a1cb34131652e0ba989c9ad48f	PF00933.20	Glyco_hydro_3
00d93ae42085cd74610cad5c0aefba5b	PF04616.13	Glyco_hydro_43
00d93cb20b93a5d778a841ebd246800d	PF00704.27	Glyco_hydro_18
00d944f8d81d9ddb0fe10027e61cba90	PF04616.13	Glyco_hydro_43
00d9741f6ff0896e7b7bddcc7094fbb7	PF00728.21	Glyco_hydro_20
00d9fab2dad681558d1407328b7441d1	PF17167.3	Glyco_hydro_36
00da315a66d669a34fc3fa9f2f199cbf	PF00933.20	Glyco_hydro_3
00da36371d86ccc8a1ebf8b4fb38ceeb	PF01832.19	Glucosaminidase
00db18c1520e955a71470864c3e0d1b5	PF00933.20	Glyco_hydro_3
00db18c1520e955a71470864c3e0d1b5	PF01915.21	Glyco_hydro_3_C
00db3542ecea795f6fd25ddbbb1569df	PF01120.16	Alpha_L_fucos
00db556de33ff12187e0af42f5fe3f36	PF00933.20	Glyco_hydro_3
00db556de33ff12187e0af42f5fe3f36	PF01915.21	Glyco_hydro_3_C
00dc04bc67c5cff4c6ceeb22feb8a595	PF00759.18	Glyco_hydro_9
00dc3b7f93abf5d31d768c9ec42fe004	PF00150.17	Cellulase
00dc562a3ad853b157b21b55b783c09f	PF01630.17	Glyco_hydro_56
00dc8efc205047d061653b3755dbbdbf	PF01120.16	Alpha_L_fucos
00dcda9dbfab034881b4aa5c622c8b9d	PF07944.11	Glyco_hydro_127
00dcf0b01e415e5bcb243b8a0e89d237	PF00423.18	HN
00dd33838cfc6fcc85030cd10be0e115	PF00232.17	Glyco_hydro_1
00dd3dd331a716288d062b7a48dc3a2d	PF01229.16	Glyco_hydro_39
00dd6802d56c3dded468c3055fcd4027	PF01074.21	Glyco_hydro_38
00dd6802d56c3dded468c3055fcd4027	PF07748.12	Glyco_hydro_38C
00dda25f2eafdec286a4a48e8e3316fe	PF00723.20	Glyco_hydro_15
00ddeb0ffe67016f37180d6f7f6ecd72	PF17389.1	Bac_rhamnosid6H
00de297089b12b5a118a71bb96f0b466	PF00704.27	Glyco_hydro_18
00de5463e6866a1231d039c4966b0c8c	PF00232.17	Glyco_hydro_1
00de895ebe2f3e3e8192f890889ad752	PF01532.19	Glyco_hydro_47
00de922f747969cf36701028dac091b1	PF00933.20	Glyco_hydro_3
00de922f747969cf36701028dac091b1	PF01915.21	Glyco_hydro_3_C
00dec040f9b0cb41490d0fc7a45420f3	PF00232.17	Glyco_hydro_1
00decd5ef0ca58e8bc55745e923cc5f9	PF00332.17	Glyco_hydro_17
00df7258c7ee826f73a9d4ab1829bbde	PF00182.18	Glyco_hydro_19
00dfceff0293d1c6c36d01a2874e52b2	PF01832.19	Glucosaminidase
00e02f52ac29fd409a7f413a58542ae2	PF00840.19	Glyco_hydro_7
00e058fe84f19de1ff666c04f88982e7	PF01074.21	Glyco_hydro_38
00e058fe84f19de1ff666c04f88982e7	PF07748.12	Glyco_hydro_38C
00e1478c1bf853f7ecfc37d417ce0586	PF00728.21	Glyco_hydro_20
00e14e8ccb53de8c3b8110bd4876d8ee	PF02836.16	Glyco_hydro_2_C
00e14e8ccb53de8c3b8110bd4876d8ee	PF00703.20	Glyco_hydro_2
00e18d5ad951dd5abf3554e225004732	PF01204.17	Trehalase
00e1d8ff93e443e3cc98cbfbd183f95b	PF00840.19	Glyco_hydro_7
00e21e222fd33b6d5253ade8a124c431	PF00232.17	Glyco_hydro_1
00e23248ae949f0b0cd34f3a5da0c9aa	PF07748.12	Glyco_hydro_38C
00e272e5dc8fb4de57c98cddbbb32bdf	PF03636.14	Glyco_hydro_65N
00e272e5dc8fb4de57c98cddbbb32bdf	PF03632.14	Glyco_hydro_65m
00e272e5dc8fb4de57c98cddbbb32bdf	PF03633.14	Glyco_hydro_65C
00e29de8b1beb3c96523841a5e6c554b	PF00704.27	Glyco_hydro_18
00e36c94c5fe445424cfb68187ceb1d5	PF17167.3	Glyco_hydro_36
00e3c397152471727a7b90fb79a11700	PF01055.25	Glyco_hydro_31
00e43acc773ead3fab3e85e2bc359e8c	PF00331.19	Glyco_hydro_10
00e452c3a4ee4e8e1bb9b0ee3cc7b2df	PF00150.17	Cellulase
00e46ad6584e2eef0b69ffa604bb4695	PF01832.19	Glucosaminidase
00e477f3a7c26f6180021e1b7ffb256b	PF07944.11	Glyco_hydro_127
00e490d37479e220034b339182776a1c	PF09206.10	ArabFuran-catal
00e4cc5c0aeb2eae4b899cf38f9e7e1b	PF00331.19	Glyco_hydro_10
00e50b207b3a4efaba47e00bdd8a0f12	PF11975.7	Glyco_hydro_4C
00e50b207b3a4efaba47e00bdd8a0f12	PF02056.15	Glyco_hydro_4
00e515c5f2d6454845fbdb4112da746b	PF00150.17	Cellulase
00e56a6244829d96b1b6ce1fbad4a11a	PF04616.13	Glyco_hydro_43
00e58cdedcca0ade3c81e042bc8efe25	PF00232.17	Glyco_hydro_1
00e615753de242af997e8412c15bf484	PF01630.17	Glyco_hydro_56
00e684946175160cf2456fd17ce2112c	PF02837.17	Glyco_hydro_2_N
00e684946175160cf2456fd17ce2112c	PF00703.20	Glyco_hydro_2
00e684946175160cf2456fd17ce2112c	PF02836.16	Glyco_hydro_2_C
00e68645af049f047508cbf1692ae191	PF00332.17	Glyco_hydro_17
00e726b0ec7c27b2b65432cf11e8cf31	PF01120.16	Alpha_L_fucos
00e80bae7e4acc5a99b4c372349d2292	PF00728.21	Glyco_hydro_20
00e829d15105a9e81ab4d4b061fac056	PF00722.20	Glyco_hydro_16
00e843a55e15316836bb8f9aa88d2b0f	PF10566.8	Glyco_hydro_97
00e98376136e089f28046d3a666779ed	PF16499.4	Melibiase_2
00e99b4cb15c72cf71d61fe095dfc34f	PF00232.17	Glyco_hydro_1
00e9a3a9d8587c859f8a3e7a9a7330d9	PF00704.27	Glyco_hydro_18
00e9a7280adda0b18a42383c5be9e815	PF00722.20	Glyco_hydro_16
00e9b7b87fa624c67febd6668960fc5f	PF00332.17	Glyco_hydro_17
00e9d84848fc1c24bd8bc40eccfe0efc	PF02837.17	Glyco_hydro_2_N
00e9d84848fc1c24bd8bc40eccfe0efc	PF00703.20	Glyco_hydro_2
00e9d84848fc1c24bd8bc40eccfe0efc	PF02836.16	Glyco_hydro_2_C
00ea4471a91faa00fcd7857c8bc7e622	PF00933.20	Glyco_hydro_3
00ea47ef1dda5641412ee7097d4a9771	PF00150.17	Cellulase
00ea9495b9adecb715a5244b16bea480	PF00722.20	Glyco_hydro_16
00ead1e4eb1308873ff7bd2ba8a67270	PF11975.7	Glyco_hydro_4C
00ead4b06d8a38edfb4108b17e871f67	PF08532.9	Glyco_hydro_42M
00eae2d1411267dc53d467f232baca42	PF00150.17	Cellulase
00eb28459dbb83356ef9f8cf1a6cc84c	PF00704.27	Glyco_hydro_18
00eb765104f82709cfe3a966561d64e7	PF04616.13	Glyco_hydro_43
00eb85f81d5a7f4a60b83262c2bb3937	PF07971.11	Glyco_hydro_92
00ec2d1b30996d1494741b1f14b7b3be	PF01374.17	Glyco_hydro_46
00ec6d95a1d9b8be31861bf6d226a2b7	PF07470.12	Glyco_hydro_88
00ec8b7136b5732e3ce06a5b75071264	PF04616.13	Glyco_hydro_43
00ec8b7136b5732e3ce06a5b75071264	PF04616.13	Glyco_hydro_43
00ec92145ee78591d42c643798d7111c	PF03537.12	Glyco_hydro_114
00ed1d72bbcf3f9ba6d8201c014c1881	PF03662.13	Glyco_hydro_79n
00ed7b003600371021754646ef7f5825	PF00128.23	Alpha-amylase
00ee68cd2d030ef0e8e90f28e7b8adae	PF06964.11	Alpha-L-AF_C
00ef92a47df0da64f91c6d50cb171536	PF01915.21	Glyco_hydro_3_C
00ef92a47df0da64f91c6d50cb171536	PF00933.20	Glyco_hydro_3
00f0054619cd29953705fbce2b95bc05	PF00150.17	Cellulase
00f007a0c31598389e8833bf03a3c894	PF01915.21	Glyco_hydro_3_C
00f022385ea7bb67d72175d174a1ee9c	PF00150.17	Cellulase
00f0276af601ddc27ebfab26fddec989	PF00723.20	Glyco_hydro_15
00f034ceeadb011f776ff21da0047ea3	PF01055.25	Glyco_hydro_31
00f04adae752186c5cc91c554aed207d	PF00723.20	Glyco_hydro_15
00f0dfa9a250a4b61aa31a927bde0d50	PF01183.19	Glyco_hydro_25
00f101e10d770821f92b700b52eaf826	PF17389.1	Bac_rhamnosid6H
00f164fc0132c56562fa468d96d09395	PF08532.9	Glyco_hydro_42M
00f164fc0132c56562fa468d96d09395	PF02449.14	Glyco_hydro_42
00f1af928f903369b58e4f1de5f9412f	PF08244.11	Glyco_hydro_32C
00f1af928f903369b58e4f1de5f9412f	PF00251.19	Glyco_hydro_32N
00f1d1ab05445a875798bb5a313966a1	PF00128.23	Alpha-amylase
00f1f236dcdd52817db983c8d2120e25	PF00232.17	Glyco_hydro_1
00f2133cc2e4724ca6877ba33147b31b	PF17389.1	Bac_rhamnosid6H
00f2316a221b7fbe3001b71f18cf6956	PF02435.15	Glyco_hydro_68
00f245dc4f2572b7d8d9b3555601331b	PF03663.13	Glyco_hydro_76
00f24767f282711b8a21543ea92c70fa	PF00959.18	Phage_lysozyme
00f247b234eb0cd5d3ad7f366f9f1ac8	PF00295.16	Glyco_hydro_28
00f24fcf47d5effe8fd259cad0c5c75e	PF00128.23	Alpha-amylase
00f38bdad3cdfe33af52ac9d67c72a0c	PF03662.13	Glyco_hydro_79n
00f39701f4abdd4e055cc5266f9ce960	PF00840.19	Glyco_hydro_7
00f3ac70445d2b6f266cbdac27ec7325	PF00959.18	Phage_lysozyme
00f3b76ca95dcd7a5a668a9e95b6f9bf	PF01301.18	Glyco_hydro_35
00f3e6e9596c1f1df053ca64e6f4fa09	PF00722.20	Glyco_hydro_16
00f406b3f93b3991e2f19a2711c2a191	PF07470.12	Glyco_hydro_88
00f427878534ee9aee454ef04e9b5f71	PF00723.20	Glyco_hydro_15
00f434e4c24c819180873157d404d5e9	PF01055.25	Glyco_hydro_31
00f490e50713f33e968b470f2a7fc1a1	PF00759.18	Glyco_hydro_9
00f490e50713f33e968b470f2a7fc1a1	PF00759.18	Glyco_hydro_9
00f499d4e744da69216ea723f508a6dc	PF00959.18	Phage_lysozyme
00f4d867c75909df3a349866949ff080	PF00840.19	Glyco_hydro_7
00f4fc253f97bad9d2d4c803671a6285	PF04616.13	Glyco_hydro_43
00f51807c77262fb613348c84af5e9ff	PF00423.18	HN
00f5439b94be90b7639949e981d2da65	PF04616.13	Glyco_hydro_43
00f56d3b3c7d68ad02d83de3b9049d91	PF00728.21	Glyco_hydro_20
00f576b4b7b681ace43e765f7d22f8e7	PF01301.18	Glyco_hydro_35
00f672796d90efc01c0f810690144f60	PF00704.27	Glyco_hydro_18
00f75304dc3e981eeb207edcce1d8c30	PF00959.18	Phage_lysozyme
00f76d8d3e93428cc553c1d705c23fc8	PF01670.15	Glyco_hydro_12
00f89ef11b33d3fc8f8a22dbb15d65a5	PF15979.4	Glyco_hydro_115
00f8abc3cd23f70f0246674736759bb7	PF00062.19	Lys
00f8ac283a047147093f129fbdd96055	PF00295.16	Glyco_hydro_28
00f8ade71812f6e70d85668a9df3adba	PF07944.11	Glyco_hydro_127
00f8bec0d6a6ab8db54bd3c68e006788	PF02446.16	Glyco_hydro_77
00f908fd0b43d974178cc2ec3e97ae4f	PF00933.20	Glyco_hydro_3
00f98ec91693cf8b57ef733cb25241dd	PF00332.17	Glyco_hydro_17
00f9cfe3cb8c7619e903cb17f457c5c8	PF00232.17	Glyco_hydro_1
00fa2d1b6bf5bd56e047385633d2fa48	PF06824.10	Glyco_hydro_125
00fa38b8944288b3a821e4e720ca41e7	PF00150.17	Cellulase
00fa5bd778c09dd15cb41d35703ac6c7	PF02056.15	Glyco_hydro_4
00fa5bd778c09dd15cb41d35703ac6c7	PF11975.7	Glyco_hydro_4C
00fa78d628145e235ed812fca2a621c3	PF10566.8	Glyco_hydro_97
00fa96383b1758671052874d031c2842	PF00150.17	Cellulase
00faefa0b45bc5915e1d7dc23d92429a	PF00232.17	Glyco_hydro_1
00faf4e23bb98990f044adfb7ef777d3	PF01120.16	Alpha_L_fucos
00fb16a4a3e4e59cc5a98437ed9ccc2f	PF03065.14	Glyco_hydro_57
00fb58fa526b26558faf1b4e7a040606	PF00182.18	Glyco_hydro_19
00fbc4b9f2cd40c62340c68032031ab5	PF07971.11	Glyco_hydro_92
00fbd5b48b744acefee0d36767971632	PF01204.17	Trehalase
00fc02522624a034af3eb7f8001af932	PF01055.25	Glyco_hydro_31
00fc37f237e39afb734689beba821a00	PF07971.11	Glyco_hydro_92
00fc5c865e012bd4939b42215631740e	PF00150.17	Cellulase
00fcadc43f3fda57cbb46454208070d2	PF00703.20	Glyco_hydro_2
00fcadc43f3fda57cbb46454208070d2	PF02836.16	Glyco_hydro_2_C
00fcadc43f3fda57cbb46454208070d2	PF02837.17	Glyco_hydro_2_N
00fce7ab03b04891b31eeb888cc9ab57	PF02837.17	Glyco_hydro_2_N
00fce7ab03b04891b31eeb888cc9ab57	PF02836.16	Glyco_hydro_2_C
00fce7ab03b04891b31eeb888cc9ab57	PF00703.20	Glyco_hydro_2
00fd00927b39c6b02e94a15d77010976	PF01301.18	Glyco_hydro_35
00fd7f9cd39d9c761cd94bb635ab6528	PF00728.21	Glyco_hydro_20
00fdc4151f07db6a1e411675a0c0dc3e	PF00933.20	Glyco_hydro_3
00fe1157c66a6de8ccd1e5b802da1d27	PF02435.15	Glyco_hydro_68
00fe966f93498db83acbcf6874bc699c	PF00295.16	Glyco_hydro_28
00ff13d9a5aa44978644e1fa88472079	PF08244.11	Glyco_hydro_32C
00ff13d9a5aa44978644e1fa88472079	PF00251.19	Glyco_hydro_32N
00ff4959fdf1b40116f99d2fb5101383	PF00722.20	Glyco_hydro_16
00ff56eca61649923093cfdc9f20019d	PF00728.21	Glyco_hydro_20
010043195a96653f00390c6904b2fb4d	PF01832.19	Glucosaminidase
010057ec06e032924e0d03db2be1f37a	PF07748.12	Glyco_hydro_38C
010057ec06e032924e0d03db2be1f37a	PF01074.21	Glyco_hydro_38
0100ac87dfd7188564a519863507c431	PF00423.18	HN
0100b7af08b17198db1a199eef7a79da	PF07748.12	Glyco_hydro_38C
0100b7af08b17198db1a199eef7a79da	PF01074.21	Glyco_hydro_38
0100f7b831bd0756516892b8189d177e	PF04041.12	Glyco_hydro_130
010101ac99b935934d3486e8414ce6d1	PF02446.16	Glyco_hydro_77
01019c1efafbb1e6467eac608751265f	PF00295.16	Glyco_hydro_28
0101c870ee5207c37193e6dac2a6c236	PF00840.19	Glyco_hydro_7
010201d383111238bfdf933f85dd9d46	PF00723.20	Glyco_hydro_15
01020602dc960e96f83bdf66d1ca72df	PF00128.23	Alpha-amylase
010259ac2d73ff49675583e846e91bb9	PF02446.16	Glyco_hydro_77
01025d83f36fde742582ea0e2b47335c	PF01055.25	Glyco_hydro_31
0102ac8754436c7f0a664ceded7c408a	PF02324.15	Glyco_hydro_70
0103563ce618536693aa9fb5f719f805	PF02837.17	Glyco_hydro_2_N
0103563ce618536693aa9fb5f719f805	PF00703.20	Glyco_hydro_2
0103563ce618536693aa9fb5f719f805	PF02836.16	Glyco_hydro_2_C
0103c2a8d753df1ec9c05dfcd26adb73	PF00722.20	Glyco_hydro_16
0103ee6bcafb55b08887f496af2295f9	PF04616.13	Glyco_hydro_43
0104193994631ccb63ce3506ed824589	PF12899.6	Glyco_hydro_100
01042f73ad0c648d7ffb43bf2634e9d5	PF02449.14	Glyco_hydro_42
01042f73ad0c648d7ffb43bf2634e9d5	PF08532.9	Glyco_hydro_42M
010446c1f86021bb5071d38e373c87e9	PF00704.27	Glyco_hydro_18
01047e42d5d1785de61d2b75df905a69	PF12905.6	Glyco_hydro_101
01049dc83e245aafcb2fc4c74f4978bc	PF01341.16	Glyco_hydro_6
0104a45dc19d1deb35298911dc223d59	PF08244.11	Glyco_hydro_32C
0104a45dc19d1deb35298911dc223d59	PF00251.19	Glyco_hydro_32N
0104c9adbeffca49c3a03fb1ffa30780	PF00704.27	Glyco_hydro_18
0104cd518dc9ba62cfdf420583af0354	PF00295.16	Glyco_hydro_28
0104d5c473e9a0a51ab90ad16f6547fc	PF00423.18	HN
010633793bfb41da6cae601da2e53461	PF01832.19	Glucosaminidase
0106ebf53515b48c5572fc7f11decc39	PF02446.16	Glyco_hydro_77
01071fbaa9f9c27f4ced078b35680108	PF00840.19	Glyco_hydro_7
0107285d18ac5983548043d29e1017c2	PF04616.13	Glyco_hydro_43
0107682fbbc76a9f9e4451ed658c1b56	PF00723.20	Glyco_hydro_15
010784d0b458ca76489a45dde54a7703	PF16499.4	Melibiase_2
010784d0b458ca76489a45dde54a7703	PF16499.4	Melibiase_2
0107d2c6efda2dbcfed58efbd1acae1f	PF00723.20	Glyco_hydro_15
0107e3855cfa3fdd67715c264bbbe16d	PF01532.19	Glyco_hydro_47
01081cfe68eee20c06d57c9f77b867e1	PF00759.18	Glyco_hydro_9
0108c34bea9d2064aa3d2ba5ecadc466	PF00295.16	Glyco_hydro_28
0108e5dd788faa525842710e1a9523b7	PF01341.16	Glyco_hydro_6
0109505336627aaf364cda1aaea4f6ea	PF03537.12	Glyco_hydro_114
01098bb84e036edf97fe8dcb56ccdeff	PF00933.20	Glyco_hydro_3
010a33c7d3c83a8d4f1288ddabc349ce	PF00331.19	Glyco_hydro_10
010a64894aff3fd521b4f2a8b22e3c11	PF00728.21	Glyco_hydro_20
010ad4f2a9c2550b7de41189f69d1ac4	PF00128.23	Alpha-amylase
010b364eca7502a82df4e51039578b45	PF00232.17	Glyco_hydro_1
010bba5cfb85f84a6e61b56e62135e7f	PF00933.20	Glyco_hydro_3
010bba5cfb85f84a6e61b56e62135e7f	PF01915.21	Glyco_hydro_3_C
010bcf93ecda282a441f87d39a775d1d	PF03663.13	Glyco_hydro_76
010c39036cd8ce4f2226543927b1f978	PF01183.19	Glyco_hydro_25
010c6bb118d4e8027d0262178e833a0a	PF00722.20	Glyco_hydro_16
010d357c91d1350a09c6b53e260e3765	PF07971.11	Glyco_hydro_92
010d5d3df5f428c647b8a29c712ee78b	PF00150.17	Cellulase
010d669732486065cf18ead72d964ffe	PF02446.16	Glyco_hydro_77
010d89e2165fbc8c363362ea475a1643	PF00232.17	Glyco_hydro_1
010dba694f4765a224b95359024db20b	PF01832.19	Glucosaminidase
010e239b72c3fae0cc95340ef78fdc81	PF01915.21	Glyco_hydro_3_C
010e3273bc7ef0a8fd8036d6047ffbad	PF07748.12	Glyco_hydro_38C
010e3273bc7ef0a8fd8036d6047ffbad	PF01074.21	Glyco_hydro_38
010e42ec2ab06d1f07808e392766fc7a	PF02836.16	Glyco_hydro_2_C
010e50415c8273d73a01d85fc8bac14f	PF00728.21	Glyco_hydro_20
010e50697f123a826c807a21b83c7d4e	PF00150.17	Cellulase
010e8dea7ba7d7d68854646fb4ee7324	PF00331.19	Glyco_hydro_10
010eb52dbe5770b1d0cfbaa682bf692e	PF00723.20	Glyco_hydro_15
010f0ae8c5912792968c375661a9323d	PF02837.17	Glyco_hydro_2_N
010f19de31aa85c6c87bbed32a068aaa	PF00722.20	Glyco_hydro_16
010f9145da2b67e7bd4d25dab1c97e88	PF00704.27	Glyco_hydro_18
0110659cee991606f6c4f95475a01542	PF00703.20	Glyco_hydro_2
0110659cee991606f6c4f95475a01542	PF02837.17	Glyco_hydro_2_N
0110659cee991606f6c4f95475a01542	PF02836.16	Glyco_hydro_2_C
01106f19620c878cbe3af7e77a1d1d61	PF01055.25	Glyco_hydro_31
0110a107bce9e7c4bf2c23abde3ba63f	PF00933.20	Glyco_hydro_3
0110bfd4ce7cbd716b17cdd3984678a0	PF00232.17	Glyco_hydro_1
0110c21f91f6effc02d9a4b53db16f87	PF07971.11	Glyco_hydro_92
0110d540fa303e5c7338d00e16e136c3	PF00723.20	Glyco_hydro_15
0111756f2ab4b2fb4df6a66e77c932a7	PF00295.16	Glyco_hydro_28
0111ef6a415e1657a515d71e1a54c825	PF03633.14	Glyco_hydro_65C
0111ef6a415e1657a515d71e1a54c825	PF03632.14	Glyco_hydro_65m
0111ef6a415e1657a515d71e1a54c825	PF03636.14	Glyco_hydro_65N
0112bde4443d40981f5996e1888a847f	PF00704.27	Glyco_hydro_18
01131fa9f1c92b01c9d0af1aa9a6af30	PF00182.18	Glyco_hydro_19
01134e29f0539b9185b99b722d8fe31b	PF04616.13	Glyco_hydro_43
01135c3d64208901e8e6939aa67f18f2	PF04616.13	Glyco_hydro_43
0113854926b04fc8351c33b2780f0798	PF05838.11	Glyco_hydro_108
0113a954e149caf067872002089d8dc7	PF04616.13	Glyco_hydro_43
0113b65624499f0b55922ba61cacff98	PF00182.18	Glyco_hydro_19
0113c3a1215378cfed23d8f89efe23a3	PF00128.23	Alpha-amylase
0113dc6aa6b1da6cca3d08b6d88a02f9	PF00150.17	Cellulase
0113f1089af4b1d749c1c54f59617d7c	PF00722.20	Glyco_hydro_16
011401f7080a8a2a934b568381f1f6db	PF01074.21	Glyco_hydro_38
011401f7080a8a2a934b568381f1f6db	PF07748.12	Glyco_hydro_38C
0114202636bcabf3da3a7c7406b7e3eb	PF15979.4	Glyco_hydro_115
0114202636bcabf3da3a7c7406b7e3eb	PF03648.13	Glyco_hydro_67N
01143936bb4c8c0a7dd1540a83e6d7e6	PF02056.15	Glyco_hydro_4
01143936bb4c8c0a7dd1540a83e6d7e6	PF11975.7	Glyco_hydro_4C
0114514c659f5c08c0b0756d8edcb299	PF07335.10	Glyco_hydro_75
011479d0255f4356c5514c9ba2874b09	PF07944.11	Glyco_hydro_127
01149fe425971c3f56757c03d97b6aef	PF01832.19	Glucosaminidase
01150e4e39d567fd948ae8f058979c8e	PF01832.19	Glucosaminidase
0115c0632aae8f59df3ec24fc1a249b8	PF01270.16	Glyco_hydro_8
011629a0f233aadec9c9d21a72e773a5	PF00933.20	Glyco_hydro_3
01164c65d2bd3e81883a87b7a29280a1	PF01532.19	Glyco_hydro_47
011687862afc203155bf02871d43c1a1	PF16875.4	Glyco_hydro_36N
011687862afc203155bf02871d43c1a1	PF02065.17	Melibiase
0116ce9ec1021bcad813d91fc7b12b28	PF03633.14	Glyco_hydro_65C
0116ce9ec1021bcad813d91fc7b12b28	PF03636.14	Glyco_hydro_65N
0116ce9ec1021bcad813d91fc7b12b28	PF03632.14	Glyco_hydro_65m
0116e13dd6fd7cb7280745707a030d4c	PF16499.4	Melibiase_2
0116e13dd6fd7cb7280745707a030d4c	PF16499.4	Melibiase_2
011707c3d7ba26e31575038bc30c0dc6	PF17167.3	Glyco_hydro_36
011709818715ad59485d02604c969124	PF02836.16	Glyco_hydro_2_C
011709818715ad59485d02604c969124	PF00703.20	Glyco_hydro_2
011709818715ad59485d02604c969124	PF02837.17	Glyco_hydro_2_N
01170f15b8aa5323f1c25081552343b3	PF00704.27	Glyco_hydro_18
011713f512b4b51bf56219aa3334a5e8	PF01204.17	Trehalase
011720a7ccb092c8096a513d346b47d3	PF01055.25	Glyco_hydro_31
01172a80374fe21994980759b1ab9b5a	PF00232.17	Glyco_hydro_1
01173553cc721ea60612d49e22f73a57	PF03065.14	Glyco_hydro_57
01176f36a9ad90d0a31ffaf1510a69a3	PF01055.25	Glyco_hydro_31
0117962af2930a6549cce56b705dbbde	PF00232.17	Glyco_hydro_1
0117b0cbb47091ea50f31a4444d1f580	PF04616.13	Glyco_hydro_43
0117c5f7d659ec28c00b793bf392d31d	PF00150.17	Cellulase
0117f56159cf18c223d43ee5df9b8330	PF00332.17	Glyco_hydro_17
01180eb7fe43676e803f86a61acf88a6	PF00703.20	Glyco_hydro_2
01180eb7fe43676e803f86a61acf88a6	PF02837.17	Glyco_hydro_2_N
01182075bdd88cde408ec3dd24b3773e	PF03662.13	Glyco_hydro_79n
0118208ecc5307da68cd50f09cd9b9d0	PF00232.17	Glyco_hydro_1
01182254b53b42c5c1e47e6a588da80d	PF00251.19	Glyco_hydro_32N
01182254b53b42c5c1e47e6a588da80d	PF08244.11	Glyco_hydro_32C
01188242c5ee1ca9080a568ca7764248	PF04616.13	Glyco_hydro_43
0118a3a68af5ebcd0775ef7b3238766e	PF02837.17	Glyco_hydro_2_N
0118a3a68af5ebcd0775ef7b3238766e	PF00703.20	Glyco_hydro_2
0118a3faaf2bc20cc138b7682159f422	PF00704.27	Glyco_hydro_18
0118eda87732e0b052569dccd3183623	PF01373.16	Glyco_hydro_14
01191faba73ca87d9bab6efee937db3e	PF00295.16	Glyco_hydro_28
01194354a61ba789ba8b9bc67296abe0	PF02837.17	Glyco_hydro_2_N
01194354a61ba789ba8b9bc67296abe0	PF02836.16	Glyco_hydro_2_C
01194354a61ba789ba8b9bc67296abe0	PF00703.20	Glyco_hydro_2
011956cd4ec3a49729201932da1365fc	PF00232.17	Glyco_hydro_1
01196c337d0dc8ec687e65801e7b4c55	PF03537.12	Glyco_hydro_114
0119bc4e3b123289036700fac5eae25d	PF00150.17	Cellulase
011a3220a444d694b42656ab15d787fa	PF01074.21	Glyco_hydro_38
011a453570837cd89364f9f20046ce11	PF03644.12	Glyco_hydro_85
011a82318b3a47f8560ed3305da76b7a	PF03537.12	Glyco_hydro_114
011a8aafc098317281886632da397bd1	PF00704.27	Glyco_hydro_18
011afa5a44e8e57017b941fb19c4164e	PF16499.4	Melibiase_2
011afa5a44e8e57017b941fb19c4164e	PF16499.4	Melibiase_2
011b519229f5867571e0391b1441dc5b	PF00457.16	Glyco_hydro_11
011b6c12f74579b79d62551d2419776f	PF00728.21	Glyco_hydro_20
011b8709a5892ba0b9444480ddfa738f	PF05838.11	Glyco_hydro_108
011bd7857dc8fdf87a0d0823163f7b3a	PF16875.4	Glyco_hydro_36N
011bd7857dc8fdf87a0d0823163f7b3a	PF02065.17	Melibiase
011bd7857dc8fdf87a0d0823163f7b3a	PF16874.4	Glyco_hydro_36C
011c034fa7f0ac1c65bb7d911c366176	PF01915.21	Glyco_hydro_3_C
011c034fa7f0ac1c65bb7d911c366176	PF00933.20	Glyco_hydro_3
011c145c9ef25cebe1a99fc30f84f309	PF03065.14	Glyco_hydro_57
011d006ec8f80f5351c492e7a9e48a67	PF00331.19	Glyco_hydro_10
011d7264ac9534ec7628cd7f6257dbee	PF00331.19	Glyco_hydro_10
011d9ed13f9c4a29a21f16207372f02a	PF08244.11	Glyco_hydro_32C
011d9ed13f9c4a29a21f16207372f02a	PF00251.19	Glyco_hydro_32N
011db785dc59444a7e60d9eadf223d53	PF01915.21	Glyco_hydro_3_C
011db785dc59444a7e60d9eadf223d53	PF00933.20	Glyco_hydro_3
011dc18c4cb6e4f80ec80d1ec2e726ae	PF01301.18	Glyco_hydro_35
011dea7eacca2d0ae0bc31ac495d91ed	PF01832.19	Glucosaminidase
011e0a5a494ddd5c482ad00dd3ef4674	PF00232.17	Glyco_hydro_1
011e4c7d514e0cecb6d288e877bad4ae	PF00232.17	Glyco_hydro_1
011ea9e4eb3ba52db2a5be0d8c47e260	PF01055.25	Glyco_hydro_31
011f085dd3d43a9cba127301a54241e8	PF00959.18	Phage_lysozyme
011f4b5d904f974858b065e04807fadb	PF01374.17	Glyco_hydro_46
011fc408382bbf6137a54f34bd17558d	PF00723.20	Glyco_hydro_15
011fedf9240bc54d3aeb7ccdc05b366b	PF00933.20	Glyco_hydro_3
011fedf9240bc54d3aeb7ccdc05b366b	PF01915.21	Glyco_hydro_3_C
011fedf9240bc54d3aeb7ccdc05b366b	PF00150.17	Cellulase
01200c9e92fb56ee0873d91c48eea556	PF03065.14	Glyco_hydro_57
01200ec781fb2c9cc7a3f8c69b7748af	PF00933.20	Glyco_hydro_3
012076f1c1464e1840aec44ddb2c96d9	PF03648.13	Glyco_hydro_67N
012076f1c1464e1840aec44ddb2c96d9	PF07477.11	Glyco_hydro_67C
012076f1c1464e1840aec44ddb2c96d9	PF07488.11	Glyco_hydro_67M
0120a2f3fb304b464e169451b4b07576	PF01055.25	Glyco_hydro_31
0120ff8bfad48eed1d21febd934f155e	PF01204.17	Trehalase
0121e745a317d32dfc0a0a47493d3685	PF00232.17	Glyco_hydro_1
0121eafc78e1f20577c63bf7a543b9d6	PF00703.20	Glyco_hydro_2
012239e48ad8554b8c433fc62d106cfa	PF07470.12	Glyco_hydro_88
012273de44df1a2a915ab935360c6ddb	PF00128.23	Alpha-amylase
01227658fb1ebffc60eba5338c3d53fb	PF01120.16	Alpha_L_fucos
0122f72d83e87d5ae83efbfcbc58e178	PF01301.18	Glyco_hydro_35
012313a56ceed06c5c36eed1e2fa0bf6	PF04616.13	Glyco_hydro_43
01231f7fbb76dbf81a353d28968ad3f2	PF00959.18	Phage_lysozyme
01232cf189ddc5db08119ebfcfcabd87	PF01120.16	Alpha_L_fucos
0123646159ee37b667874a600c5c966a	PF02837.17	Glyco_hydro_2_N
0123646159ee37b667874a600c5c966a	PF02836.16	Glyco_hydro_2_C
0123646159ee37b667874a600c5c966a	PF00703.20	Glyco_hydro_2
012388f2d81d70ccdaf6b3155ce4c47a	PF06964.11	Alpha-L-AF_C
0123981f2e7f62c864a0124ac2349585	PF17389.1	Bac_rhamnosid6H
0123aa7f12c61bc9680e7a74d7e0aa64	PF03659.13	Glyco_hydro_71
0123ac931b62343148d53e7bd83c6529	PF00251.19	Glyco_hydro_32N
0123ac931b62343148d53e7bd83c6529	PF08244.11	Glyco_hydro_32C
01248e3f72aaff84ed41879872cac8fa	PF01183.19	Glyco_hydro_25
012495d9c9bb4d999ddee999b4174c76	PF00128.23	Alpha-amylase
012506146b879b6d0686c4901cebec51	PF00704.27	Glyco_hydro_18
012595bc2353c3a8039b8e619ad44c10	PF00423.18	HN
0125c7657a84b34b9102a673a925d10f	PF00959.18	Phage_lysozyme
0125d8e9166b0354783ad0088a4b663e	PF00703.20	Glyco_hydro_2
0125d8e9166b0354783ad0088a4b663e	PF02836.16	Glyco_hydro_2_C
0125d8e9166b0354783ad0088a4b663e	PF02837.17	Glyco_hydro_2_N
012615c1854b691972daedfc960a5923	PF00251.19	Glyco_hydro_32N
01266bad48d861376d29c81d6930638b	PF01120.16	Alpha_L_fucos
0126aad5c6bec5e1e56f2eb2f13b9239	PF16499.4	Melibiase_2
0126abeef5fc3c43368d08fab4476af8	PF00332.17	Glyco_hydro_17
0126e16ea54228319353648ee8ba58ae	PF04616.13	Glyco_hydro_43
0127014f95ab10d6e210e51b31837d1e	PF00704.27	Glyco_hydro_18
01273597fb516fd9baafcf764fd970df	PF00728.21	Glyco_hydro_20
01273e4ad387c686d0c0f1034c38c0d1	PF03633.14	Glyco_hydro_65C
01273e4ad387c686d0c0f1034c38c0d1	PF03632.14	Glyco_hydro_65m
01273e4ad387c686d0c0f1034c38c0d1	PF03636.14	Glyco_hydro_65N
0127416261204ee7cf6324586581a95b	PF10566.8	Glyco_hydro_97
0127673f2200ebe7954d87c55516c0a2	PF00704.27	Glyco_hydro_18
01277e3eb65e152373cc21cb61ecc584	PF01120.16	Alpha_L_fucos
0127a23e47e55abed9bf9bdf8a3a5d52	PF00959.18	Phage_lysozyme
0127a71b4647c76c204405326412399a	PF00933.20	Glyco_hydro_3
0127b1bec46aa1bb41bc96d5ea5ad1c9	PF00251.19	Glyco_hydro_32N
0127b1bec46aa1bb41bc96d5ea5ad1c9	PF08244.11	Glyco_hydro_32C
0127d5afddca2312042ff96da5b9832a	PF00722.20	Glyco_hydro_16
0127f45ce6c6eae70e7295970fa2054a	PF07748.12	Glyco_hydro_38C
0127f45ce6c6eae70e7295970fa2054a	PF01074.21	Glyco_hydro_38
0127f931ecd2cbdf50452c6755afecc6	PF01832.19	Glucosaminidase
01283c36294433eee22ee0995e3d5039	PF02837.17	Glyco_hydro_2_N
01284572fddecb3c0a1b1d65d3b52772	PF02836.16	Glyco_hydro_2_C
01284572fddecb3c0a1b1d65d3b52772	PF02837.17	Glyco_hydro_2_N
01284572fddecb3c0a1b1d65d3b52772	PF00703.20	Glyco_hydro_2
012939e75a7e1107592503fa7616a933	PF03632.14	Glyco_hydro_65m
012939e75a7e1107592503fa7616a933	PF03633.14	Glyco_hydro_65C
012939e75a7e1107592503fa7616a933	PF03636.14	Glyco_hydro_65N
012967b53581dbb7670fe435aa848a4c	PF00251.19	Glyco_hydro_32N
0129b135e66617d1f20b4225fb0ea92b	PF01204.17	Trehalase
0129d07aed5f421938a39e8c50cdfb04	PF01832.19	Glucosaminidase
012a11d284e471d7f6efd256b51e2e60	PF00722.20	Glyco_hydro_16
012a1e4caa9b8312ab329c8f41f346ac	PF00182.18	Glyco_hydro_19
012a603908b01e74f7197250ba6d6381	PF00150.17	Cellulase
012b2450b57ae89428680b5b38653002	PF01120.16	Alpha_L_fucos
012b440eabbc99d58531a1b0da792104	PF07470.12	Glyco_hydro_88
012b6b3ff37fb5149e38ceb0aa0e5ea1	PF00728.21	Glyco_hydro_20
012bd2b9c250c3006fdfca07da4db23f	PF00933.20	Glyco_hydro_3
012beee97b8ebec98a4fa8e2c544a4a5	PF02446.16	Glyco_hydro_77
012c0895d6a4ed7d3823c599d24fb75a	PF17167.3	Glyco_hydro_36
012ccf1e338fdbb2c7518de6e1bde2cd	PF00150.17	Cellulase
012d863d035142b21b3f8f1737f0fadf	PF07748.12	Glyco_hydro_38C
012d863d035142b21b3f8f1737f0fadf	PF01074.21	Glyco_hydro_38
012d9a0f171cb208a7419c4cbbddafb2	PF00933.20	Glyco_hydro_3
012d9a0f171cb208a7419c4cbbddafb2	PF01915.21	Glyco_hydro_3_C
012e0c48bd1760ccb3bcb4011b55c68d	PF00232.17	Glyco_hydro_1
012e6b3fe21f22fe02ee336a77ba2433	PF00704.27	Glyco_hydro_18
012e7bb27f9045fb08d36a727296968e	PF01670.15	Glyco_hydro_12
01300ccbf3d870f46901e80510ecdd34	PF02056.15	Glyco_hydro_4
01300ccbf3d870f46901e80510ecdd34	PF11975.7	Glyco_hydro_4C
01312384c66ebe662271268e4e33b51a	PF01915.21	Glyco_hydro_3_C
0131c562b62186e306d1041e89d2218f	PF04616.13	Glyco_hydro_43
0131e72bd45463b9edb62ba7d93ed7ad	PF01120.16	Alpha_L_fucos
0131e959529270c4321311f875d16754	PF01183.19	Glyco_hydro_25
0131f509b7a512ef5a388ec856ec1e7e	PF03632.14	Glyco_hydro_65m
0131f509b7a512ef5a388ec856ec1e7e	PF03636.14	Glyco_hydro_65N
01321c910eee05b8f6464bb4779fab4f	PF02065.17	Melibiase
01321c910eee05b8f6464bb4779fab4f	PF16875.4	Glyco_hydro_36N
01321c910eee05b8f6464bb4779fab4f	PF16874.4	Glyco_hydro_36C
0132241469907856bba024e8d5f06981	PF04616.13	Glyco_hydro_43
0132410ddd68efb726c78affa8301a6a	PF00723.20	Glyco_hydro_15
01324d8ecff2bd744d9d6b5df83e7b30	PF11975.7	Glyco_hydro_4C
01324d8ecff2bd744d9d6b5df83e7b30	PF02056.15	Glyco_hydro_4
013266f67d13ed63ff6cd8e3a3e98c0c	PF01374.17	Glyco_hydro_46
013287225f5f33fb6f70d8a263c21747	PF00232.17	Glyco_hydro_1
0132950c66d61352fb8aa0a7ba7811c9	PF00840.19	Glyco_hydro_7
0132ed4888c4470342058443fc0fc93e	PF01832.19	Glucosaminidase
0132f99ed93c1e4e5dbe2b54686b8d18	PF07470.12	Glyco_hydro_88
01331e15755fa62c739b177fd380f12f	PF04616.13	Glyco_hydro_43
01333507fe2f933bb819e03bf29a6e81	PF00722.20	Glyco_hydro_16
013377e2fea54bba5870bc070c78f939	PF04616.13	Glyco_hydro_43
0133cf0f4075a5a7986543c449db766f	PF01341.16	Glyco_hydro_6
0133cf5d2166502a6818bb4d52fde69d	PF00232.17	Glyco_hydro_1
0133ed2022e6e5e43b234313d319b90f	PF00182.18	Glyco_hydro_19
01341a61eab77dcc57058f7511febb28	PF01915.21	Glyco_hydro_3_C
0134b9dadef0155330caa8175c235d29	PF00704.27	Glyco_hydro_18
0134e8e63016150fd04c2a067b786c88	PF07470.12	Glyco_hydro_88
01352203cd2f2723cacd7762c7438e7a	PF00128.23	Alpha-amylase
0135715bdde073a67eacccefa7033e20	PF00182.18	Glyco_hydro_19
0135827f194b5edfce8e370f8b1ed774	PF17389.1	Bac_rhamnosid6H
01359f0c4d1c72be7c4489988a0a8445	PF07470.12	Glyco_hydro_88
0135ddb951c133eabc557e5fe2131449	PF17167.3	Glyco_hydro_36
0135f047698e0f4627c4c7a8cdb2dc03	PF01374.17	Glyco_hydro_46
0136386af458cb8064e47716e1ff1d94	PF00959.18	Phage_lysozyme
01363d05e30fb9c50174c6b36e151a7a	PF11975.7	Glyco_hydro_4C
0136b5826045526f360f36651356c8e8	PF00728.21	Glyco_hydro_20
0136b5d264081736a685f2c2a4686adc	PF00295.16	Glyco_hydro_28
0136cfb9e088daeba2a22c343199d8ff	PF00423.18	HN
01371adfe8d562417740e23e16f0b14b	PF07971.11	Glyco_hydro_92
01372d252f1ff16845caa4233f714248	PF10566.8	Glyco_hydro_97
013735da0ee6052ebe5fadcd3495a999	PF07971.11	Glyco_hydro_92
0137912ed588311b96bdfde0cb9b961e	PF01832.19	Glucosaminidase
0137d9b374b2306c951ba50bc29e97bc	PF00062.19	Lys
01381502a283983520f90de3e7f5df08	PF00840.19	Glyco_hydro_7
01382499eeff754dfa1472ac92c58969	PF00232.17	Glyco_hydro_1
01385398e5a0a7e85913ddcdbacde1b4	PF01055.25	Glyco_hydro_31
013873d55a39b41188178e1a31226d58	PF01120.16	Alpha_L_fucos
0138a613a684970f3ab24dca98fda074	PF01341.16	Glyco_hydro_6
0138c43347bd45329d814397bca2d5e2	PF00840.19	Glyco_hydro_7
0139148c84bd7a3a0159d9aebff347a7	PF03065.14	Glyco_hydro_57
0139221fbd9605cce06cb28fc5a375c5	PF00722.20	Glyco_hydro_16
01392f23dd6bd4c0ab1437265fd25174	PF00704.27	Glyco_hydro_18
01397c823dacb73a7ca488f908bd71ea	PF00423.18	HN
01399c889fd596daaad2a37c7ddfd900	PF04616.13	Glyco_hydro_43
01399c889fd596daaad2a37c7ddfd900	PF04616.13	Glyco_hydro_43
0139f45773912a52f8d942f962666483	PF01120.16	Alpha_L_fucos
013a45423789f8e28bb7fd4bd8a2c6cf	PF02446.16	Glyco_hydro_77
013ab8d917e0219953787041d8ebd21f	PF02065.17	Melibiase
013ab8d917e0219953787041d8ebd21f	PF16875.4	Glyco_hydro_36N
013abac148b46f73766ab3bdeec17e5e	PF00704.27	Glyco_hydro_18
013af2473bbb13b5124ed9c1c21f38e3	PF00933.20	Glyco_hydro_3
013af2473bbb13b5124ed9c1c21f38e3	PF01915.21	Glyco_hydro_3_C
013b2734e343e388ee3e90b87547b206	PF10566.8	Glyco_hydro_97
013b2e7159030ae1f7838939424b3047	PF01630.17	Glyco_hydro_56
013b3c9e55be5eaee0d3dc3e4edec73b	PF00933.20	Glyco_hydro_3
013b4c5b4890d30039014946148edcee	PF00933.20	Glyco_hydro_3
013b9af0cdeabd089d186ca597a131ae	PF00150.17	Cellulase
013be256755617619d0b9082b21427bc	PF01120.16	Alpha_L_fucos
013c20135ff0f789207289e7fc66d87d	PF03663.13	Glyco_hydro_76
013c662e56ac4e4dcd77925d397563d8	PF00150.17	Cellulase
013cb0efa0554074fc70adeebd3225ed	PF00232.17	Glyco_hydro_1
013d21c3817fe420b0d3472344616422	PF04616.13	Glyco_hydro_43
013d3501172fc37824d6a7d8ff470070	PF04616.13	Glyco_hydro_43
013d47989db166c6f536e98819410505	PF00704.27	Glyco_hydro_18
013d7ba4bced1297cc107732fde7365a	PF03065.14	Glyco_hydro_57
013d8e0b4c5cca279eb19a4c1af6a9e4	PF02446.16	Glyco_hydro_77
013d95546aebde810697e4228cc4f4bf	PF00723.20	Glyco_hydro_15
013dd9afad6c35e3679ebb899538ae1b	PF16499.4	Melibiase_2
013df2ff0a9f8fb3a477258ff5af41a8	PF01832.19	Glucosaminidase
013e4e8c2811335d0344882a5335652b	PF00295.16	Glyco_hydro_28
013ed41a04e48e3aaa1d6ec77856846c	PF10566.8	Glyco_hydro_97
013edf5ce8c8da3cc36e610d99dfc3ec	PF00722.20	Glyco_hydro_16
013f109a93b9f84412b4f801e7878a13	PF07470.12	Glyco_hydro_88
013f39465a5a387c88dcbb28d14cdb28	PF02056.15	Glyco_hydro_4
013f39465a5a387c88dcbb28d14cdb28	PF11975.7	Glyco_hydro_4C
013f64c43a4dd829a05c6008f7e57ef0	PF00182.18	Glyco_hydro_19
013f6561e89bd20c8243f62acffa004d	PF00232.17	Glyco_hydro_1
013fefc95dc698b631fa75a3d11a9744	PF00062.19	Lys
013ff3272bb2db5feb6398a438409c68	PF00933.20	Glyco_hydro_3
013ff3272bb2db5feb6398a438409c68	PF01915.21	Glyco_hydro_3_C
014006832574d19617483f8c670af165	PF01270.16	Glyco_hydro_8
01401d57a2276cc81579f49b3730ed54	PF00128.23	Alpha-amylase
014049c2af4ed01b61674887b936fffb	PF00251.19	Glyco_hydro_32N
01409734dff5e9c749a62cea8c47c8c1	PF00232.17	Glyco_hydro_1
01409cb0d657a7524e7232fcef8b1534	PF01341.16	Glyco_hydro_6
014112c6c659a34a34fdef940c7a17a1	PF00150.17	Cellulase
01413772db44d14cd980eb7c82f9696f	PF03644.12	Glyco_hydro_85
01413f221c9b4d38e6edddae64f4f657	PF01630.17	Glyco_hydro_56
01414e29af212882c9c42267627af136	PF00704.27	Glyco_hydro_18
0141677f72620fe739f4e516c8cf3d83	PF04616.13	Glyco_hydro_43
0141e22125e4d1d65240e8391b41a44e	PF01183.19	Glyco_hydro_25
01425b6b23d4b6530d1d2d2d5c1fad8b	PF01915.21	Glyco_hydro_3_C
01425b6b23d4b6530d1d2d2d5c1fad8b	PF00933.20	Glyco_hydro_3
01426701b19c34a805157c890d404e94	PF01183.19	Glyco_hydro_25
01426c2fcb74ab1bc58161aa726267c3	PF02836.16	Glyco_hydro_2_C
01426c2fcb74ab1bc58161aa726267c3	PF02837.17	Glyco_hydro_2_N
01426c2fcb74ab1bc58161aa726267c3	PF00703.20	Glyco_hydro_2
014287cfdd6c398058cee3829bd1feea	PF00182.18	Glyco_hydro_19
0142bf72836f307b594ab1a2ab1a5458	PF00840.19	Glyco_hydro_7
0142e35782bb63cdabaaef2135e03ce7	PF02446.16	Glyco_hydro_77
014377c28117433a83353f70ef5468ce	PF01204.17	Trehalase
01438a8ee193882913deed733220f833	PF07944.11	Glyco_hydro_127
0143ae2f2630975d2a682bf2fcabefc2	PF00703.20	Glyco_hydro_2
0143ae2f2630975d2a682bf2fcabefc2	PF02837.17	Glyco_hydro_2_N
014406424116df46000f529f6c3d2d42	PF00933.20	Glyco_hydro_3
014406424116df46000f529f6c3d2d42	PF01915.21	Glyco_hydro_3_C
01442ab10cbb61dfb0d90af7e8e5ea6e	PF00723.20	Glyco_hydro_15
01442b17e7ad0eecc23e34c8a11214c4	PF00150.17	Cellulase
0144308ea86fc0526f7dc25b7a8a1b55	PF02446.16	Glyco_hydro_77
01454e2af42efd608f24f61a72b40e86	PF00232.17	Glyco_hydro_1
0145d0c1cbc376f091028738b4697628	PF01074.21	Glyco_hydro_38
0145d0c1cbc376f091028738b4697628	PF07748.12	Glyco_hydro_38C
0145fe6890e1009819345c77c7c62a07	PF01055.25	Glyco_hydro_31
014626b0fb7e03d7baa326893549e53d	PF02837.17	Glyco_hydro_2_N
014626b0fb7e03d7baa326893549e53d	PF02836.16	Glyco_hydro_2_C
01465eeae3b584a81bd49b27132065e6	PF00723.20	Glyco_hydro_15
0146620104fbebb60468c2e74a80322c	PF01074.21	Glyco_hydro_38
01467fc684ee26fd6643c373d3961891	PF01055.25	Glyco_hydro_31
0146a1cdbd1439ab75f2ad4f3b4694d6	PF00728.21	Glyco_hydro_20
01476692b0d198f902bd29132415ad09	PF15979.4	Glyco_hydro_115
0147884ad40c8ac208c07e44be1593cf	PF04616.13	Glyco_hydro_43
01480a889e84d7b40203697b778075cb	PF00703.20	Glyco_hydro_2
01480a889e84d7b40203697b778075cb	PF02837.17	Glyco_hydro_2_N
0148123e9d0b9ed3dcf09d4a36f64c40	PF02446.16	Glyco_hydro_77
01482b05ad4a852eaca23cea0b2f5c55	PF00295.16	Glyco_hydro_28
014879adf4678b04b17960c61fbc28f4	PF02837.17	Glyco_hydro_2_N
014879adf4678b04b17960c61fbc28f4	PF00703.20	Glyco_hydro_2
014879adf4678b04b17960c61fbc28f4	PF02836.16	Glyco_hydro_2_C
0148c2da92bbe18bc18fdd14b3a8545b	PF08532.9	Glyco_hydro_42M
0148c2da92bbe18bc18fdd14b3a8545b	PF02449.14	Glyco_hydro_42
0148c2da92bbe18bc18fdd14b3a8545b	PF08533.9	Glyco_hydro_42C
01492b16cae83d87a350b55c0f005f01	PF00840.19	Glyco_hydro_7
01493e59a8ed752c58a0d2efa12a25f4	PF08532.9	Glyco_hydro_42M
01493e59a8ed752c58a0d2efa12a25f4	PF02449.14	Glyco_hydro_42
01493e59a8ed752c58a0d2efa12a25f4	PF08533.9	Glyco_hydro_42C
0149bc0baee5140fa44f5931ef2cd3d1	PF00728.21	Glyco_hydro_20
014a1ba87022b9d15b9fc789a7376424	PF02837.17	Glyco_hydro_2_N
014a5583a52dc1638de8b461ef1b9cba	PF00251.19	Glyco_hydro_32N
014a5583a52dc1638de8b461ef1b9cba	PF08244.11	Glyco_hydro_32C
014a686b98bcd7530c35910643e96887	PF01055.25	Glyco_hydro_31
014b09bff61c11081712d72ab802e212	PF00295.16	Glyco_hydro_28
014b0c71a62a90e1381ef73f37ecd345	PF02446.16	Glyco_hydro_77
014b1d71d0496877cdf2dfa3cb74b878	PF06824.10	Glyco_hydro_125
014b4fdfe622aa97936faac55a13fc67	PF01832.19	Glucosaminidase
014bb818c8bc03a98deb97487a778458	PF00959.18	Phage_lysozyme
014bbe288fd04637d7908103ab3a281e	PF00182.18	Glyco_hydro_19
014bea7b862c048de3bbab05b2738450	PF01120.16	Alpha_L_fucos
014c128f1984e6cf1503fbf44e53f746	PF00723.20	Glyco_hydro_15
014c36558c4d864dc70e635f9640f94b	PF01832.19	Glucosaminidase
014c690bde75304245ac9b2a05485020	PF02446.16	Glyco_hydro_77
014c70cee891aacd2e22e615caa6cd40	PF01183.19	Glyco_hydro_25
014c8305f91bd6fb3da574054070461c	PF01832.19	Glucosaminidase
014c8c6217e3e898c86fbba8250bb734	PF01270.16	Glyco_hydro_8
014ce5b6f95e9065fa12b6efa4fc2d01	PF17132.3	Glyco_hydro_106
014cf32543692363f534090653c592f6	PF16875.4	Glyco_hydro_36N
014cf32543692363f534090653c592f6	PF16874.4	Glyco_hydro_36C
014cf32543692363f534090653c592f6	PF02065.17	Melibiase
014d075a5e51b2c66193615a1216f1cb	PF03537.12	Glyco_hydro_114
014d0cb6ed664d19bd1256b62111ae90	PF00728.21	Glyco_hydro_20
014d3796605a12fd03f6c19ca1b0c548	PF04041.12	Glyco_hydro_130
014d4c5afab874ed65aa943356f2c100	PF00232.17	Glyco_hydro_1
014d4dc71f761794ca6e7d8133b7d3a5	PF00232.17	Glyco_hydro_1
014d617f2004cfada548c6cdc15c9a92	PF00704.27	Glyco_hydro_18
014d72da41ccfa01e188b15352fe63d4	PF03065.14	Glyco_hydro_57
014dc4dc6d6f0be4904762995dcdd430	PF03200.15	Glyco_hydro_63
014e5cdbd833a58fd95ba4fb442cb557	PF00232.17	Glyco_hydro_1
014e5cdbd833a58fd95ba4fb442cb557	PF00232.17	Glyco_hydro_1
014e5db645a9d718a01ad39802500f0a	PF00840.19	Glyco_hydro_7
014eab7a1959ef3501f0ab2c945e990f	PF07748.12	Glyco_hydro_38C
014ece734cdf1831d0fbbdf1ac28937c	PF08244.11	Glyco_hydro_32C
014ece734cdf1831d0fbbdf1ac28937c	PF00251.19	Glyco_hydro_32N
014f05375feb56957860fc6f91c4fd49	PF03663.13	Glyco_hydro_76
014f067897a886063b32a0e549e76737	PF17389.1	Bac_rhamnosid6H
014f2750c84dafdf7d97972df1761607	PF00332.17	Glyco_hydro_17
014f3571361a9c2e5c770de0bb77dfb1	PF00232.17	Glyco_hydro_1
014f6c31608be099720cd116321bf432	PF02837.17	Glyco_hydro_2_N
014f6c31608be099720cd116321bf432	PF02836.16	Glyco_hydro_2_C
014f6c31608be099720cd116321bf432	PF00703.20	Glyco_hydro_2
014fde9af11a9218511b108ae009c441	PF00232.17	Glyco_hydro_1
01500a463e5da273ed74af20872ca93c	PF08533.9	Glyco_hydro_42C
01500a463e5da273ed74af20872ca93c	PF02449.14	Glyco_hydro_42
01500a463e5da273ed74af20872ca93c	PF08532.9	Glyco_hydro_42M
01501a9187052e93d6d88f1c1ced6331	PF07971.11	Glyco_hydro_92
015058861df0ce7c60ee2206967c45d4	PF12899.6	Glyco_hydro_100
01505ea90adeeca5254f5cca94b7fed6	PF06824.10	Glyco_hydro_125
015071ff373a679487172271927e82ce	PF00722.20	Glyco_hydro_16
015106705ae2006826a2d8b3f47d4eee	PF08244.11	Glyco_hydro_32C
015106705ae2006826a2d8b3f47d4eee	PF00251.19	Glyco_hydro_32N
015110b256d5baa4ca2c64b1f23b683a	PF01120.16	Alpha_L_fucos
01512b4682743a1cf69f644a599d7095	PF00150.17	Cellulase
01517504d3b4073bd492fc5daff2169f	PF00232.17	Glyco_hydro_1
01518921fabe1242040a0405869cd751	PF06824.10	Glyco_hydro_125
015190f7042d8caae6fc86a6b2c391e5	PF03659.13	Glyco_hydro_71
01520334269f92fa9f8a5f837e0d2a44	PF07470.12	Glyco_hydro_88
01522546f172f8a57948c7f0d2752c00	PF00457.16	Glyco_hydro_11
015243f15481732318d4471bb46f2c90	PF00251.19	Glyco_hydro_32N
015244ef88989039416a0c4b06fa71e6	PF00150.17	Cellulase
01526f71a28bf6c1978b9769839d467f	PF00933.20	Glyco_hydro_3
01526f71a28bf6c1978b9769839d467f	PF01915.21	Glyco_hydro_3_C
01527a4b0a294e3e31f88df65f9341fa	PF04616.13	Glyco_hydro_43
0152c520eaaf6f322577614ad8354aad	PF00722.20	Glyco_hydro_16
01531b280ce06ac6eb12fa9989f5c9c7	PF00933.20	Glyco_hydro_3
01531b280ce06ac6eb12fa9989f5c9c7	PF01915.21	Glyco_hydro_3_C
0154936e6ad788c2e6205db3c2d17fe7	PF00933.20	Glyco_hydro_3
01549408255876f149bbfcd691dec5ef	PF07748.12	Glyco_hydro_38C
01549408255876f149bbfcd691dec5ef	PF01074.21	Glyco_hydro_38
01550da62794bbdfb71b1c07eb255850	PF01183.19	Glyco_hydro_25
015569d06788337af1252675b3d8ead7	PF00704.27	Glyco_hydro_18
015599af5078e09b97bc718040f7857d	PF00232.17	Glyco_hydro_1
0155cd1a59b94a5ab7eaa78df3f4c0b6	PF02837.17	Glyco_hydro_2_N
0155cd1a59b94a5ab7eaa78df3f4c0b6	PF02836.16	Glyco_hydro_2_C
0155cd1a59b94a5ab7eaa78df3f4c0b6	PF00703.20	Glyco_hydro_2
0156326941c247424231c5c4d4accb0a	PF04616.13	Glyco_hydro_43
01563b1b645e4f16b4e0ae44f2e73ceb	PF16874.4	Glyco_hydro_36C
01563b1b645e4f16b4e0ae44f2e73ceb	PF16875.4	Glyco_hydro_36N
01563b1b645e4f16b4e0ae44f2e73ceb	PF02065.17	Melibiase
015689f63f8ea4c9720bd5f66e77cfd8	PF01341.16	Glyco_hydro_6
01568e91add5bf52544bc0d896027643	PF00723.20	Glyco_hydro_15
01569da476d648beb302e53a15a965ef	PF00959.18	Phage_lysozyme
0156d41df157032b45caa1171485c6e9	PF03200.15	Glyco_hydro_63
0156d41df157032b45caa1171485c6e9	PF16923.4	Glyco_hydro_63N
015710db1db7e3679a9f482eb790234c	PF00933.20	Glyco_hydro_3
01575708499947d2dbee411aa6c544e5	PF01055.25	Glyco_hydro_31
015869333841b2a158b9920552634bb4	PF04616.13	Glyco_hydro_43
015880e154bd93cbb2804ae63904a287	PF00722.20	Glyco_hydro_16
0158843dd003cb36e95cdb04d0c8f857	PF07470.12	Glyco_hydro_88
0158e88c1c5442cdacf30a26ce8f6c7a	PF02836.16	Glyco_hydro_2_C
0158e88c1c5442cdacf30a26ce8f6c7a	PF02837.17	Glyco_hydro_2_N
0158e88c1c5442cdacf30a26ce8f6c7a	PF00703.20	Glyco_hydro_2
0158e9f27a93074f2ed6c79607a9470a	PF00704.27	Glyco_hydro_18
015932b6e21e621894781f8f778702ad	PF00232.17	Glyco_hydro_1
0159a78a0a83a1f843ee90664e678c94	PF01270.16	Glyco_hydro_8
0159b10283187bd292d42763760d6d74	PF02446.16	Glyco_hydro_77
015a1b44691c72a34e089a0cf9ee9bb3	PF01670.15	Glyco_hydro_12
015ac215198ff512cfb28a75ba1471b4	PF01301.18	Glyco_hydro_35
015af37e1106819271c271fde274f688	PF02837.17	Glyco_hydro_2_N
015af37e1106819271c271fde274f688	PF02836.16	Glyco_hydro_2_C
015af37e1106819271c271fde274f688	PF00703.20	Glyco_hydro_2
015af8b0239284a3e3fd036f7e4f0ab5	PF07488.11	Glyco_hydro_67M
015af8b0239284a3e3fd036f7e4f0ab5	PF07477.11	Glyco_hydro_67C
015af8b0239284a3e3fd036f7e4f0ab5	PF03648.13	Glyco_hydro_67N
015b073592f1262c4f6c28c7f3d0a7c2	PF00251.19	Glyco_hydro_32N
015b23b322f7899e09346c2b1954ecdc	PF08533.9	Glyco_hydro_42C
015b23b322f7899e09346c2b1954ecdc	PF02449.14	Glyco_hydro_42
015b23b322f7899e09346c2b1954ecdc	PF08532.9	Glyco_hydro_42M
015bb9ec17c4b7d9b37b7881a28911c7	PF07971.11	Glyco_hydro_92
015bd603d55d2a81cf7496d383be0693	PF00423.18	HN
015bebccda511631a2fd702e9e31d473	PF01120.16	Alpha_L_fucos
015c074ff30979aad7dbebc5ef9b9cbd	PF00331.19	Glyco_hydro_10
015c6fc3e622be7435727bd49703b8a9	PF03663.13	Glyco_hydro_76
015c96a1cf746b99bacb5be198f9c05c	PF01055.25	Glyco_hydro_31
015cbc5a6e6c42da5e83f03385054c97	PF00933.20	Glyco_hydro_3
015cbc5a6e6c42da5e83f03385054c97	PF00933.20	Glyco_hydro_3
015cf09007274d647d735da0de081307	PF01055.25	Glyco_hydro_31
015cf09007274d647d735da0de081307	PF01055.25	Glyco_hydro_31
015cf60e0d02e3688dad0cab8e123c57	PF00331.19	Glyco_hydro_10
015cffd4c61bd8d2e6fb5a14b36b93a1	PF00332.17	Glyco_hydro_17
015d072ad693c990511469ba19cdc80a	PF00959.18	Phage_lysozyme
015d3f1ca08c75d9627c5b1b932c69cb	PF02324.15	Glyco_hydro_70
015d3fc1aa0accf6cdf9a7584ec402a6	PF17389.1	Bac_rhamnosid6H
015d4d74c35f17591b0ffa755690fb30	PF01832.19	Glucosaminidase
015d4d95641a71bd82df978df0d84f42	PF00457.16	Glyco_hydro_11
015d6fd1625766cef0fc008e67ff242c	PF04616.13	Glyco_hydro_43
015d80d33a7723da91e115de22254180	PF04616.13	Glyco_hydro_43
015db51236e4ec31b55c9482e75a15f0	PF00332.17	Glyco_hydro_17
015dfe1f3618f747c2526085904098f8	PF01055.25	Glyco_hydro_31
015e0a0c30f3de13844987db27a447ee	PF01832.19	Glucosaminidase
[truncated: 406,140 more rows]
