# Supplementary material for: GeneHunt for rapid domain-specific annotation of glycoside hydrolases
Source: Sci Rep. 2019 Jul 12;9:10137. doi: 10.1038/s41598-019-46290-w (PMC6626019; doi:10.1038/s41598-019-46290-w)
Supplement: Supplementary file 3 — Supplementary Dataset 3 [file 41598_2019_46290_MOESM3_ESM.zip]

Archive with 3 entries (2 files):
- Suppl_3_GHannot_MG-RAST.txt
- __MACOSX/
- __MACOSX/._Suppl_3_GHannot_MG-RAST.txt
