# Supplementary material for: GeneHunt for rapid domain-specific annotation of glycoside hydrolases
Source: Sci Rep. 2019 Jul 12;9:10137. doi: 10.1038/s41598-019-46290-w (PMC6626019; doi:10.1038/s41598-019-46290-w)
Supplement: Supplementary file 3 — Supplementary Dataset 3 [file 41598_2019_46290_MOESM3_ESM.zip › Suppl_3_GHannot_MG-RAST.txt]

mgm4462177	NODE_126_length_722_cov_7.959834_1_752_+	Glyco_hydro_57	PF03065.12
mgm4462177	NODE_169_length_2975_cov_16.881344_1_3005_+	Alpha-amylase	PF00128.21
mgm4462177	NODE_613_length_1171_cov_9.611444_1_1201_+	Glyco_hydro_57	PF03065.12
mgm4462177	NODE_779_length_598_cov_5.598662_1_628_-	Glyco_hydro_57	PF03065.12
mgm4485982	G5MWKAR02FUH0G_1_510_-	Glyco_hydro_10	PF00331.17
mgm4485982	G5MWKAR02GS19D_1_486_+	Glyco_hydro_3	PF00933.18
mgm4485982	G5MWKAR02HR0F7_1_483_+	Glyco_hydro_42M	PF08532.7
mgm4485982	G5MWKAR02IQKST_1_461_+	Glyco_hydro_31	PF01055.23
mgm4485982	G5MWKAR02G0FO3_1_465_-	Glyco_hydro_65N	PF03636.12
mgm4485982	G5MWKAR02HNW66_1_470_-	Alpha-amylase	PF00128.21
mgm4485982	G5MWKAR02GT9VY_1_509_-	Glyco_hydro_31	PF01055.23
mgm4485982	G5MWKAR02GDAJ3_1_471_-	Cellulase	PF00150.15
mgm4485982	G5MWKAR02G3XAD_1_500_+	Glyco_hydro_1	PF00232.15
mgm4485982	G5MWKAR02JIO6O_1_470_+	Glyco_hydro_2_N	PF02837.15
mgm4485982	G5MWKAR02JMNKE_1_470_-	Glyco_hydro_77	PF02446.14
mgm4485982	G5MWKAR02IH0Z1_1_489_+	Glyco_hydro_42	PF02449.12
mgm4485982	G5MWKAR02F4HH9_1_495_-	Glyco_hydro_10	PF00331.17
mgm4485982	G5MWKAR02HE8EF_1_525_-	Cellulase	PF00150.15
mgm4485982	G5MWKAR02F39WF_1_511_-	Alpha-amylase	PF00128.21
mgm4485982	G5MWKAR02FXAF0_1_511_+	Glyco_hydro_4C	PF11975.5
mgm4485982	G5MWKAR02INMQY_1_510_+	Alpha_L_fucos	PF01120.14
mgm4485982	G5MWKAR02GIAJ9_1_511_-	Alpha-amylase	PF00128.21
mgm4485982	G5MWKAR02I6HNN_1_477_-	Glyco_hydro_28	PF00295.14
mgm4485982	G5MWKAR02H4WP4_1_499_+	Glyco_hydro_31	PF01055.23
mgm4485982	G5MWKAR02HWTTG_1_507_-	Glyco_hydro_20	PF00728.19
mgm4485982	G5MWKAR02F676X_1_476_+	Alpha-amylase	PF00128.21
mgm4485982	G5MWKAR02FZBX2_1_521_+	Alpha-amylase	PF00128.21
mgm4485982	G5MWKAR02JGT4U_1_500_-	Glyco_hydro_65C	PF03633.12
mgm4485982	G5MWKAR02JGT4U_1_500_-	Glyco_hydro_65m	PF03632.12
mgm4485982	G5MWKAR02G966W_1_458_-	Glyco_hydro_92	PF07971.9
mgm4485982	G5MWKAR02GB4UD_1_496_-	Alpha-amylase	PF00128.21
mgm4485982	G5MWKAR02GKVAM_1_487_+	Alpha-amylase	PF00128.21
mgm4485982	G5MWKAR02IWOHW_1_510_-	Glyco_hydro_57	PF03065.12
mgm4485982	G5MWKAR02HWFKU_1_494_+	Glyco_hydro_4	PF02056.13
mgm4485982	G5MWKAR02F2UX0_1_495_-	Glyco_hydro_4	PF02056.13
mgm4485982	G5MWKAR02FT95H_1_490_-	Glyco_hydro_4C	PF11975.5
mgm4485982	G5MWKAR02JSAB7_1_478_+	Glyco_hydro_3	PF00933.18
mgm4485982	G5MWKAR02FUV30_1_496_+	Glyco_hydro_62	PF03664.10
mgm4485982	G5MWKAR02IPVY0_1_488_-	Glyco_hydro_38	PF01074.19
mgm4485982	G5MWKAR02G4YBZ_1_490_-	Glyco_hydro_57	PF03065.12
mgm4485982	G5MWKAR02I034U_1_472_+	Glyco_hydro_2_C	PF02836.14
mgm4485982	G5MWKAR02GUZXR_1_512_+	Glyco_hydro_4C	PF11975.5
mgm4485982	G5MWKAR02IPOKA_1_471_-	Glyco_hydro_57	PF03065.12
mgm4485982	G5MWKAR02F5G3H_1_532_-	Glyco_hydro_67N	PF03648.11
mgm4485982	G5MWKAR02IREIY_1_510_-	Alpha-amylase	PF00128.21
mgm4485982	G5MWKAR02GO990_1_517_+	Glyco_hydro_3_C	PF01915.19
mgm4485982	G5MWKAR02GO990_1_517_+	Glyco_hydro_3	PF00933.18
mgm4485982	G5MWKAR02IAYMY_1_465_+	Alpha-amylase	PF00128.21
mgm4485982	G5MWKAR02JHJR1_1_480_+	Alpha-amylase	PF00128.21
mgm4485982	G5MWKAR02I8S4O_1_472_-	Glyco_hydro_4	PF02056.13
mgm4485982	G5MWKAR02F6BMR_1_489_+	Glyco_hydro_65m	PF03632.12
mgm4485982	G5MWKAR02IRHDN_1_520_-	Glyco_hydro_18	PF00704.25
mgm4485982	G5MWKAR02JOEMJ_1_518_+	Glyco_hydro_38C	PF07748.10
mgm4485982	G5MWKAR02HPVYV_1_507_+	Glyco_hydro_1	PF00232.15
mgm4485982	G5MWKAR02FOS8Z_1_478_-	Alpha-amylase	PF00128.21
mgm4485982	G5MWKAR02HPLEN_1_469_-	Glyco_hydro_3_C	PF01915.19
mgm4485982	G5MWKAR02G3JM6_1_461_-	Glyco_hydro_31	PF01055.23
mgm4485982	G5MWKAR02HZZO4_1_520_+	Glyco_hydro_10	PF00331.17
mgm4485982	G5MWKAR02FZW3H_1_489_+	Glyco_hydro_3	PF00933.18
mgm4485982	G5MWKAR02H7ZY7_1_507_+	Alpha-amylase	PF00128.21
mgm4485982	G5MWKAR02GROP1_1_503_+	Glyco_hydro_20	PF00728.19
mgm4485982	G5MWKAR02HA76O_1_468_+	Glyco_hydro_38	PF01074.19
mgm4485982	G5MWKAR02JTNYS_1_457_+	Alpha-amylase	PF00128.21
mgm4485982	G5MWKAR02G0UXL_1_472_-	Alpha-amylase	PF00128.21
mgm4485982	G5MWKAR02HKNHC_1_506_+	Glyco_hydro_1	PF00232.15
mgm4485982	G5MWKAR02IVP8L_1_461_+	Glyco_hydro_2_N	PF02837.15
mgm4485982	G5MWKAR02GF2DL_1_510_-	Glyco_hydro_2_C	PF02836.14
mgm4485982	G5MWKAR02IAJQJ_1_496_-	Alpha-amylase	PF00128.21
mgm4485982	G5MWKAR02J314F_1_460_-	Glyco_hydro_38	PF01074.19
mgm4485982	G5MWKAR02I2S2G_1_478_+	Cellulase	PF00150.15
mgm4485982	G5MWKAR02H0LLI_1_500_+	Glyco_hydro_3_C	PF01915.19
mgm4485982	G5MWKAR02HWIAA_1_463_+	Glyco_hydro_42	PF02449.12
mgm4485982	G5MWKAR02JLO4T_1_487_+	Alpha-amylase	PF00128.21
mgm4485982	G5MWKAR02JRRL6_1_468_-	Glyco_hydro_92	PF07971.9
mgm4485982	G5MWKAR02JMRA1_1_467_+	Glyco_hydro_17	PF00332.15
mgm4485982	G5MWKAR02JPJ7A_1_494_-	Glyco_hydro_1	PF00232.15
mgm4485982	G5MWKAR02G8FB7_1_483_+	Glyco_hydro_42	PF02449.12
mgm4485982	G5MWKAR02FXW4O_1_475_+	Glyco_hydro_43	PF04616.11
mgm4485982	G5MWKAR02JKHJG_1_466_+	Glyco_hydro_65m	PF03632.12
mgm4485982	G5MWKAR02HG7OG_1_459_+	Glyco_hydro_3_C	PF01915.19
mgm4485982	G5MWKAR02GQCYJ_1_473_-	Glyco_hydro_77	PF02446.14
mgm4485982	G5MWKAR02FMJC1_1_501_-	Alpha-amylase	PF00128.21
mgm4485982	G5MWKAR02I3H20_1_518_-	Glyco_hydro_8	PF01270.14
mgm4485982	G5MWKAR02JMC7G_1_501_+	Glyco_hydro_42M	PF08532.7
mgm4485982	G5MWKAR02GW7DO_1_497_-	Glyco_hydro_3	PF00933.18
mgm4485982	G5MWKAR02IRTLE_1_501_+	Glyco_hydro_10	PF00331.17
mgm4485982	G5MWKAR02JF733_1_491_-	Glyco_hydro_38C	PF07748.10
mgm4485982	G5MWKAR02IZ6LY_1_536_+	Glyco_hydro_31	PF01055.23
mgm4485982	G5MWKAR02FPUW9_1_478_-	Glyco_hydro_35	PF01301.16
mgm4485982	G5MWKAR02H58Y1_1_480_+	Glyco_hydro_10	PF00331.17
mgm4485982	G5MWKAR02GI8FY_1_488_-	Glyco_hydro_20	PF00728.19
mgm4485982	G5MWKAR02GMBIO_1_494_-	Glyco_hydro_2	PF00703.18
mgm4485982	G5MWKAR02IU6WC_1_460_+	Alpha-amylase	PF00128.21
mgm4485982	G5MWKAR02IM1Y1_1_492_+	Glyco_hydro_42	PF02449.12
mgm4485982	G5MWKAR02HBFAO_1_518_-	Alpha-amylase	PF00128.21
mgm4485982	G5MWKAR02GT7JP_1_455_+	Glyco_hydro_43	PF04616.11
mgm4485982	G5MWKAR02IOFBU_1_498_+	Alpha_L_fucos	PF01120.14
mgm4485982	G5MWKAR02FLZDF_1_484_-	Glyco_hydro_4	PF02056.13
mgm4485982	G5MWKAR02H79U2_1_518_-	Glyco_hydro_63	PF03200.13
mgm4485982	G5MWKAR02F3373_1_496_-	Glyco_hydro_57	PF03065.12
mgm4485982	G5MWKAR02GXXHB_1_482_+	Glyco_hydro_42M	PF08532.7
mgm4485982	G5MWKAR02GXKOM_1_464_+	Glyco_hydro_3	PF00933.18
mgm4485982	G5MWKAR02IWS32_1_480_+	Glyco_hydro_2_C	PF02836.14
mgm4485982	G5MWKAR02GA5A6_1_482_-	Glyco_hydro_65N	PF03636.12
mgm4485982	G5MWKAR02G2GLC_1_477_+	Glyco_hydro_2	PF00703.18
mgm4485982	G5MWKAR02GS3VG_1_514_+	Alpha-amylase	PF00128.21
mgm4485982	G5MWKAR02GBEQF_1_474_-	Cellulase	PF00150.15
mgm4485982	G5MWKAR02JS042_1_558_-	Glyco_hydro_38	PF01074.19
mgm4485982	G5MWKAR02F792R_1_502_-	Glyco_hydro_3_C	PF01915.19
mgm4485982	G5MWKAR02GSNB8_1_462_+	Alpha_L_fucos	PF01120.14
mgm4485982	G5MWKAR02F88QM_1_475_-	Glyco_hydro_2_C	PF02836.14
mgm4485982	G5MWKAR02HBSA5_1_507_+	Glyco_hydro_2_C	PF02836.14
mgm4485982	G5MWKAR02GN43K_1_489_-	Alpha-amylase	PF00128.21
mgm4485982	G5MWKAR02JMD1K_1_534_-	Glyco_hydro_32N	PF00251.17
mgm4485982	G5MWKAR02I4E0K_1_524_-	Glyco_hydro_3	PF00933.18
mgm4485982	G5MWKAR02H9HAF_1_520_+	Alpha-amylase	PF00128.21
mgm4485982	G5MWKAR02GYVPQ_1_478_-	Glyco_hydro_28	PF00295.14
mgm4485982	G5MWKAR02HSBP6_1_523_-	Glyco_hydro_57	PF03065.12
mgm4485982	G5MWKAR02IOW4P_1_462_+	Glyco_hydro_20	PF00728.19
mgm4485982	G5MWKAR02HOG7A_1_502_+	Alpha-amylase	PF00128.21
mgm4485982	G5MWKAR02HOG7A_1_502_+	Alpha-amylase	PF00128.21
mgm4485982	G5MWKAR02HIKDM_1_464_-	Alpha-amylase	PF00128.21
mgm4485982	G5MWKAR02HIKDM_1_464_-	Alpha-amylase	PF00128.21
mgm4485982	G5MWKAR02IV8Z9_1_474_+	Glyco_hydro_3	PF00933.18
mgm4485982	G5MWKAR02FQ1C6_1_474_-	Glyco_hydro_4C	PF11975.5
mgm4485982	G5MWKAR02IUD4L_1_512_-	Glyco_hydro_3_C	PF01915.19
mgm4485982	G5MWKAR02JFYXU_1_502_-	Glyco_hydro_2_C	PF02836.14
mgm4485982	G5MWKAR02GNK82_1_462_-	Glyco_hydro_57	PF03065.12
mgm4485982	G5MWKAR02ILL5C_1_510_-	Glyco_hydro_42	PF02449.12
mgm4485982	G5MWKAR02HQKLP_1_460_+	Glyco_hydro_42C	PF08533.7
mgm4485982	G5MWKAR02HQKLP_1_460_+	Glyco_hydro_42M	PF08532.7
mgm4485982	G5MWKAR02I3CA4_1_476_-	Glyco_hydro_3_C	PF01915.19
mgm4485982	G5MWKAR02IZNR3_1_504_-	Glyco_hydro_42	PF02449.12
mgm4485982	G5MWKAR02JX2RQ_1_518_+	Glyco_hydro_4	PF02056.13
mgm4485982	G5MWKAR02JX2RQ_1_518_+	Glyco_hydro_4C	PF11975.5
mgm4485982	G5MWKAR02H1GA5_1_502_-	Alpha-amylase	PF00128.21
mgm4485982	G5MWKAR02IX0VR_1_477_+	Glyco_hydro_2_N	PF02837.15
mgm4485982	G5MWKAR02G66YR_1_472_-	Glyco_hydro_32N	PF00251.17
mgm4485982	G5MWKAR02IDQP4_1_462_+	Glyco_hydro_1	PF00232.15
mgm4485982	G5MWKAR02HWVVH_1_483_+	Glyco_hydro_77	PF02446.14
mgm4485982	G5MWKAR02GPZRY_1_503_+	Glyco_hydro_3	PF00933.18
mgm4485982	G5MWKAR02GPZRY_1_503_+	Glyco_hydro_3_C	PF01915.19
mgm4485982	G5MWKAR02FY8EQ_1_502_-	Alpha-amylase	PF00128.21
mgm4485982	G5MWKAR02IWS7L_1_487_+	Glyco_hydro_38	PF01074.19
mgm4485982	G5MWKAR02F4Z6A_1_504_-	Glyco_hydro_39	PF01229.14
mgm4485982	G5MWKAR02GCZW2_1_515_+	Glyco_hydro_31	PF01055.23
mgm4485982	G5MWKAR02HLG2B_1_463_+	Glyco_hydro_1	PF00232.15
mgm4485982	G5MWKAR02H7W67_1_488_+	Glyco_hydro_18	PF00704.25
mgm4485982	G5MWKAR02GKLNR_1_501_-	Glyco_hydro_2	PF00703.18
mgm4485982	G5MWKAR02GKLNR_1_501_-	Glyco_hydro_2_C	PF02836.14
mgm4485982	G5MWKAR02HWSD6_1_546_-	Glyco_hydro_16	PF00722.18
mgm4485982	G5MWKAR02F9ZYH_1_480_+	Glyco_hydro_57	PF03065.12
mgm4485982	G5MWKAR02FXMZH_1_479_+	Glyco_hydro_65N	PF03636.12
mgm4485982	G5MWKAR02F70GE_1_473_-	Glyco_hydro_130	PF04041.10
mgm4485982	G5MWKAR02F70GE_1_473_-	Glyco_hydro_43	PF04616.11
mgm4485982	G5MWKAR02HSD90_1_520_-	Cellulase	PF00150.15
mgm4485982	G5MWKAR02JUEXI_1_474_-	Glyco_hydro_4	PF02056.13
mgm4485982	G5MWKAR02GL95X_1_484_+	Glyco_hydro_1	PF00232.15
mgm4485982	G5MWKAR02GHAGS_1_512_+	Glyco_hydro_42M	PF08532.7
mgm4485982	G5MWKAR02JODPY_1_477_-	Alpha-amylase	PF00128.21
mgm4485982	G5MWKAR02HG0RO_1_480_-	Glyco_hydro_88	PF07470.10
mgm4485982	G5MWKAR02F8H8E_1_473_-	Glyco_hydro_10	PF00331.17
mgm4485982	G5MWKAR02GOVT4_1_486_+	Glyco_hydro_57	PF03065.12
mgm4485982	G5MWKAR02IQOG7_1_469_+	Glyco_hydro_42M	PF08532.7
mgm4485982	G5MWKAR02JOZ4F_1_483_+	Alpha-amylase	PF00128.21
mgm4485982	G5MWKAR02IDAJG_1_525_-	Glyco_hydro_10	PF00331.17
mgm4485982	G5MWKAR02H2XCY_1_457_+	Alpha-amylase	PF00128.21
mgm4485982	G5MWKAR02JEDQ5_1_501_+	Glyco_hydro_2_N	PF02837.15
mgm4485982	G5MWKAR02IDMP0_1_455_+	Glyco_hydro_43	PF04616.11
mgm4485982	G5MWKAR02FMDSY_1_500_-	Alpha_L_fucos	PF01120.14
mgm4485982	G5MWKAR02G8SYN_1_493_+	Glyco_hydro_42	PF02449.12
mgm4485982	G5MWKAR02HEL51_1_499_-	Glyco_hydro_77	PF02446.14
mgm4485982	G5MWKAR02G9B86_1_485_-	Glyco_hydro_77	PF02446.14
mgm4485982	G5MWKAR02I470S_1_520_-	Glyco_hydro_10	PF00331.17
mgm4485982	G5MWKAR02HHDF4_1_472_-	Alpha_L_fucos	PF01120.14
mgm4485982	G5MWKAR02GVOJM_1_478_+	Alpha-amylase	PF00128.21
mgm4485982	G5MWKAR02JODMC_1_479_+	Glyco_hydro_26	PF02156.12
mgm4485982	G5MWKAR02IDK6O_14_516_+	Glyco_hydro_3	PF00933.18
mgm4485982	G5MWKAR02IK1ON_1_526_-	Glyco_hydro_77	PF02446.14
mgm4485982	G5MWKAR02JCJLG_1_515_+	Alpha-amylase	PF00128.21
mgm4485982	G5MWKAR02H1JCQ_1_500_-	Alpha-amylase	PF00128.21
mgm4485982	G5MWKAR02FP0S7_1_500_-	Glyco_hydro_2_N	PF02837.15
mgm4485982	G5MWKAR02H3NK8_1_498_-	Glyco_hydro_38	PF01074.19
mgm4485982	G5MWKAR02GIJXP_1_482_-	Glyco_hydro_43	PF04616.11
mgm4485982	G5MWKAR02HJYB1_1_467_+	Alpha-amylase	PF00128.21
mgm4485982	G5MWKAR02GV09J_1_530_-	Glyco_hydro_3	PF00933.18
mgm4485982	G5MWKAR02HNT1T_1_492_-	Glyco_hydro_3_C	PF01915.19
mgm4485982	G5MWKAR02GGFNT_1_510_-	Alpha-amylase	PF00128.21
mgm4485982	G5MWKAR02H5I59_1_468_-	Glyco_hydro_1	PF00232.15
mgm4485982	G5MWKAR02JL6W8_1_509_-	Glyco_hydro_39	PF01229.14
mgm4485982	G5MWKAR02H5IN5_1_497_+	Glyco_hydro_38	PF01074.19
mgm4485982	G5MWKAR02H9M68_1_484_-	Alpha-amylase	PF00128.21
mgm4485982	G5MWKAR02HE6LZ_1_505_-	Glyco_hydro_39	PF01229.14
mgm4485982	G5MWKAR02IQVRG_1_486_-	Alpha-amylase	PF00128.21
mgm4485982	G5MWKAR02ITYYO_1_519_+	Cellulase	PF00150.15
mgm4485982	G5MWKAR02IFSVP_1_480_-	Glyco_hydro_25	PF01183.17
mgm4485982	G5MWKAR02F0MV3_1_506_-	Alpha-amylase	PF00128.21
mgm4485982	G5MWKAR02HL8FV_1_500_+	Alpha-amylase	PF00128.21
mgm4485982	G5MWKAR02HYHDK_1_469_-	Alpha-amylase	PF00128.21
mgm4485982	G5MWKAR02HFKF2_1_466_+	Glyco_hydro_16	PF00722.18
mgm4485982	G5MWKAR02HZUCA_1_460_-	Glyco_hydro_42	PF02449.12
mgm4485982	G5MWKAR02IJDY7_1_461_-	Glyco_hydro_26	PF02156.12
mgm4485982	G5MWKAR02HRD22_1_471_+	Glyco_hydro_38	PF01074.19
mgm4485982	G5MWKAR02I7OX0_1_492_+	Alpha-amylase	PF00128.21
mgm4485982	G5MWKAR02GXRDA_1_502_-	Glyco_hydro_42M	PF08532.7
mgm4485982	G5MWKAR02GVCTW_1_496_+	Glyco_hydro_42	PF02449.12
mgm4485982	G5MWKAR02FOUNG_1_462_-	Alpha-amylase	PF00128.21
mgm4485982	G5MWKAR02FQIFJ_1_457_+	Glyco_hydro_16	PF00722.18
mgm4485982	G5MWKAR02GM5B7_1_491_+	Glyco_hydro_8	PF01270.14
mgm4485982	G5MWKAR02G85XF_1_491_-	Glyco_hydro_77	PF02446.14
mgm4485982	G5MWKAR02HLU2A_1_469_+	Glyco_hydro_2_C	PF02836.14
mgm4485982	G5MWKAR02FRAPP_1_461_-	Glyco_hydro_2_C	PF02836.14
mgm4485982	G5MWKAR02FH2YX_1_480_-	Alpha-amylase	PF00128.21
mgm4485982	G5MWKAR02GBULY_1_474_-	Glyco_hydro_2_C	PF02836.14
mgm4485982	G5MWKAR02FMQAS_1_530_+	Glyco_hydro_43	PF04616.11
mgm4485982	G5MWKAR02FMQAS_1_530_+	Glyco_hydro_43	PF04616.11
mgm4485982	G5MWKAR02JBFC2_1_479_+	Glyco_hydro_3	PF00933.18
mgm4485982	G5MWKAR02IG97B_1_503_+	Glyco_hydro_65m	PF03632.12
mgm4485982	G5MWKAR02HZPCU_1_480_-	Alpha-amylase	PF00128.21
mgm4485982	G5MWKAR02IOL9R_1_456_-	Glyco_hydro_43	PF04616.11
mgm4485982	G5MWKAR02F22P5_1_493_-	Cellulase	PF00150.15
mgm4485982	G5MWKAR02F32W4_1_486_+	Glyco_hydro_77	PF02446.14
mgm4485982	G5MWKAR02H0MVP_1_537_-	Glyco_hydro_31	PF01055.23
mgm4485982	G5MWKAR02JB8F1_1_487_+	Alpha-amylase	PF00128.21
mgm4485982	G5MWKAR02G0I1N_1_525_+	Glyco_hydro_57	PF03065.12
mgm4485982	G5MWKAR02I5U4O_1_516_+	Alpha-amylase	PF00128.21
mgm4485982	G5MWKAR02G3YPE_1_539_-	Alpha-amylase	PF00128.21
mgm4485982	G5MWKAR02GFRAR_1_463_-	Glyco_hydro_2_N	PF02837.15
mgm4485982	G5MWKAR02GMXR4_1_469_-	Glyco_hydro_65m	PF03632.12
mgm4485982	G5MWKAR02HTQVZ_1_473_+	Glyco_hydro_42M	PF08532.7
mgm4485982	G5MWKAR02JAL8V_1_517_-	Glyco_hydro_42	PF02449.12
mgm4485982	G5MWKAR02FZOHW_1_461_+	Glyco_hydro_3_C	PF01915.19
mgm4485982	G5MWKAR02H5GSS_1_531_-	Alpha-amylase	PF00128.21
mgm4485982	G5MWKAR02FY8ZL_1_457_-	Glyco_hydro_9	PF00759.16
mgm4485982	G5MWKAR02FU22R_1_474_+	Glyco_hydro_38	PF01074.19
mgm4485982	G5MWKAR02FLPIO_1_526_+	Alpha-amylase	PF00128.21
mgm4485982	G5MWKAR02IXW5D_1_462_-	Glyco_hydro_57	PF03065.12
mgm4485982	G5MWKAR02II809_1_480_+	Alpha-amylase	PF00128.21
mgm4485982	G5MWKAR02H7CXN_1_467_-	Alpha-amylase	PF00128.21
mgm4485982	G5MWKAR02JV8CY_1_476_-	Alpha-amylase	PF00128.21
mgm4485982	G5MWKAR02HNLKQ_1_456_+	Glyco_hydro_77	PF02446.14
mgm4485982	G5MWKAR02IBIQU_1_529_+	Cellulase	PF00150.15
mgm4485982	G5MWKAR02I4D53_1_456_-	Glyco_hydro_2	PF00703.18
mgm4485982	G5MWKAR02GS4QJ_1_474_+	Alpha-amylase	PF00128.21
mgm4485982	G5MWKAR02HFZNU_1_490_+	Glyco_hydro_15	PF00723.18
mgm4485982	G5MWKAR02JK2MK_1_475_-	Glyco_hydro_42	PF02449.12
mgm4485982	G5MWKAR02IZJWE_1_487_-	Glyco_hydro_42M	PF08532.7
mgm4485982	G5MWKAR02I9MI5_1_472_-	Glyco_hydro_2	PF00703.18
mgm4485982	G5MWKAR02HHB0N_1_487_-	Glyco_hydro_2_N	PF02837.15
mgm4485982	G5MWKAR02H92MS_1_500_+	Alpha-amylase	PF00128.21
mgm4485982	G5MWKAR02FWD0S_1_493_-	Alpha-amylase	PF00128.21
mgm4485982	G5MWKAR02GO8BN_1_459_+	Glyco_hydro_77	PF02446.14
mgm4485982	G5MWKAR02HYBP3_1_492_-	Glyco_hydro_38	PF01074.19
mgm4485982	G5MWKAR02IA9ZL_1_460_+	Glyco_hydro_16	PF00722.18
mgm4485982	G5MWKAR02HLWJO_1_488_+	Glyco_hydro_38	PF01074.19
mgm4485982	G5MWKAR02HQXK5_1_491_-	Alpha-amylase	PF00128.21
mgm4485982	G5MWKAR02HKGVH_1_465_+	Glyco_hydro_4C	PF11975.5
mgm4485982	G5MWKAR02J18V3_1_474_-	Alpha_L_fucos	PF01120.14
mgm4485982	G5MWKAR02F0SK2_1_502_-	Glyco_hydro_38	PF01074.19
mgm4485982	G5MWKAR02IGKK3_1_503_+	Glyco_hydro_3_C	PF01915.19
mgm4485982	G5MWKAR02JXAY5_1_540_+	Alpha-amylase	PF00128.21
mgm4485982	G5MWKAR02HHUAT_1_479_+	Glyco_hydro_42	PF02449.12
mgm4485982	G5MWKAR02GJNWU_1_477_+	Alpha-amylase	PF00128.21
mgm4485982	G5MWKAR02FLC1M_1_489_+	Glyco_hydro_57	PF03065.12
mgm4485982	G5MWKAR02GJDJM_1_524_-	Glyco_hydro_6	PF01341.14
mgm4485982	G5MWKAR02F6F2M_1_506_-	Glyco_hydro_77	PF02446.14
mgm4485982	G5MWKAR02JJKKQ_1_510_-	Alpha-amylase	PF00128.21
mgm4485982	G5MWKAR02GYU29_1_519_-	Glyco_hydro_3_C	PF01915.19
mgm4485982	G5MWKAR02F28E7_1_455_-	Alpha-amylase	PF00128.21
mgm4485982	G5MWKAR02GXDI7_1_517_-	Cellulase	PF00150.15
mgm4485982	G5MWKAR02HXPWP_1_460_+	Cellulase	PF00150.15
mgm4485982	G5MWKAR02HF582_1_469_+	Glyco_hydro_15	PF00723.18
mgm4485982	G5MWKAR02HVI55_1_457_-	Glyco_hydro_2_C	PF02836.14
mgm4485982	G5MWKAR02GR1Z4_1_485_-	Glyco_hydro_2	PF00703.18
mgm4485982	G5MWKAR02GR1Z4_1_485_-	Glyco_hydro_2_N	PF02837.15
mgm4485982	G5MWKAR02HPC0A_1_507_+	Alpha-amylase	PF00128.21
mgm4485982	G5MWKAR02HDFNW_1_476_+	Glyco_hydro_77	PF02446.14
mgm4485982	G5MWKAR02JKR4K_1_471_-	Alpha-amylase	PF00128.21
mgm4485982	G5MWKAR02IVHCH_1_491_+	Glyco_hydro_3_C	PF01915.19
mgm4485982	G5MWKAR02HG7GJ_1_468_+	Glyco_hydro_57	PF03065.12
mgm4485982	G5MWKAR02JUEWK_1_483_-	Glyco_hydro_1	PF00232.15
mgm4485982	G5MWKAR02FRPYQ_1_460_-	Glyco_hydro_57	PF03065.12
mgm4485982	G5MWKAR02G6BLA_1_511_+	Alpha_L_fucos	PF01120.14
mgm4485982	G5MWKAR02JTDMK_1_480_+	Glyco_hydro_32N	PF00251.17
mgm4485982	G5MWKAR02H3BCF_1_496_+	Glyco_hydro_76	PF03663.11
mgm4485982	G5MWKAR02IGYNA_1_508_+	Glyco_hydro_20	PF00728.19
mgm4485982	G5MWKAR02F75DK_1_472_-	Glyco_hydro_53	PF07745.10
mgm4485982	G5MWKAR02JTIYD_1_471_-	Glyco_hydro_32C	PF08244.9
mgm4485982	G5MWKAR02G1CN4_1_497_+	Glyco_hydro_38C	PF07748.10
mgm4485982	G5MWKAR02FZXDG_1_523_+	Glyco_hydro_88	PF07470.10
mgm4485982	G5MWKAR02HB47L_1_459_-	Alpha-amylase	PF00128.21
mgm4485982	G5MWKAR02FUJ8Y_1_456_+	Glyco_hydro_10	PF00331.17
mgm4485982	G5MWKAR02GG5BU_1_495_-	Alpha-amylase	PF00128.21
mgm4485982	G5MWKAR02ISG03_1_507_+	Glyco_hydro_43	PF04616.11
mgm4485982	G5MWKAR02HVZQG_1_458_+	Glyco_hydro_77	PF02446.14
mgm4485982	G5MWKAR02JFVZA_1_492_-	Alpha-amylase	PF00128.21
mgm4485982	G5MWKAR02JFVZA_1_492_-	Alpha-amylase	PF00128.21
mgm4485982	G5MWKAR02INDN8_1_478_-	Glyco_hydro_57	PF03065.12
mgm4485982	G5MWKAR02F3H3G_1_460_-	Alpha-amylase	PF00128.21
mgm4485982	G5MWKAR02GMVRL_1_494_-	Glyco_hydro_15	PF00723.18
mgm4485982	G5MWKAR02H6OA8_1_497_+	Alpha-amylase	PF00128.21
mgm4485982	G5MWKAR02HGETA_1_493_+	Glyco_hydro_2	PF00703.18
mgm4485982	G5MWKAR02G5V5C_1_527_+	Glyco_hydro_4C	PF11975.5
mgm4485982	G5MWKAR02G5V5C_1_527_+	Glyco_hydro_4	PF02056.13
mgm4485982	G5MWKAR02HI082_1_503_-	Glyco_hydro_38C	PF07748.10
mgm4485982	G5MWKAR02I3J1I_1_483_+	Glyco_hydro_4	PF02056.13
mgm4485982	G5MWKAR02FU98Y_1_508_+	Cellulase	PF00150.15
mgm4485982	G5MWKAR02GI6PU_1_502_+	Glyco_hydro_20	PF00728.19
mgm4485982	G5MWKAR02IIO8V_1_504_+	Alpha-amylase	PF00128.21
mgm4485982	G5MWKAR02JA3K8_1_500_-	Glyco_hydro_1	PF00232.15
mgm4485982	G5MWKAR02IS4I0_1_471_+	Glyco_hydro_3_C	PF01915.19
mgm4485982	G5MWKAR02HHADK_1_487_+	Alpha-amylase	PF00128.21
mgm4485982	G5MWKAR02GCOMP_1_467_+	Glyco_hydro_17	PF00332.15
mgm4485982	G5MWKAR02GGDAD_1_534_+	Glyco_hydro_1	PF00232.15
mgm4485982	G5MWKAR02GDUI0_1_476_-	Glyco_hydro_43	PF04616.11
mgm4485982	G5MWKAR02H47SV_1_508_+	Glyco_hydro_57	PF03065.12
mgm4485982	G5MWKAR02HCG3P_1_464_+	Glyco_hydro_15	PF00723.18
mgm4485982	G5MWKAR02JRHCJ_1_466_-	Alpha-amylase	PF00128.21
mgm4485982	G5MWKAR02H0JT5_1_478_-	Glyco_hydro_65N	PF03636.12
mgm4485982	G5MWKAR02JN10N_1_489_-	Glyco_hydro_38C	PF07748.10
mgm4485982	G5MWKAR02HBK3N_1_509_+	Glyco_hydro_15	PF00723.18
mgm4485982	G5MWKAR02HBK3N_1_509_+	Glyco_hydro_15	PF00723.18
mgm4485982	G5MWKAR02HUC36_1_509_+	Glyco_hydro_3_C	PF01915.19
mgm4485982	G5MWKAR02GXBXV_1_461_+	Glyco_hydro_3	PF00933.18
mgm4485982	G5MWKAR02GBLFH_1_477_-	Glyco_hydro_31	PF01055.23
mgm4485982	G5MWKAR02HKZS1_1_488_+	Alpha_L_fucos	PF01120.14
mgm4485982	G5MWKAR02JYI4K_1_464_-	Glyco_hydro_3_C	PF01915.19
mgm4485982	G5MWKAR02G2W0K_1_480_-	Glyco_hydro_38	PF01074.19
mgm4485982	G5MWKAR02GOVMD_1_515_-	Glyco_hydro_3	PF00933.18
mgm4485982	G5MWKAR02F8DB9_1_497_-	Glyco_hydro_77	PF02446.14
mgm4485982	G5MWKAR02GZ83C_1_488_+	Glyco_hydro_4C	PF11975.5
mgm4485982	G5MWKAR02J4TWO_1_524_-	Cellulase	PF00150.15
mgm4485982	G5MWKAR02I6A1M_1_511_+	Glyco_hydro_3	PF00933.18
mgm4485982	G5MWKAR02F52M9_1_491_+	Glyco_hydro_77	PF02446.14
mgm4485982	G5MWKAR02HTS56_1_514_+	Alpha-amylase	PF00128.21
mgm4485982	G5MWKAR02H5U1V_1_456_+	Glyco_hydro_43	PF04616.11
mgm4485982	G5MWKAR02GQJDY_1_491_+	Glyco_hydro_57	PF03065.12
mgm4485982	G5MWKAR02JD51Y_1_467_+	Glyco_hydro_57	PF03065.12
mgm4485982	G5MWKAR02HKTT1_1_464_+	Glyco_hydro_1	PF00232.15
mgm4485982	G5MWKAR02GK7CZ_1_488_+	Glyco_hydro_3_C	PF01915.19
mgm4485982	G5MWKAR02GTFZ7_1_457_+	Alpha-amylase	PF00128.21
mgm4485982	G5MWKAR02IDYG1_1_472_-	Glyco_hydro_18	PF00704.25
mgm4485982	G5MWKAR02GA55R_1_500_+	Glyco_hydro_1	PF00232.15
mgm4485982	G5MWKAR02JMM4Z_1_490_+	Alpha_L_fucos	PF01120.14
mgm4485982	G5MWKAR02H4932_1_515_+	Glyco_hydro_1	PF00232.15
mgm4485982	G5MWKAR02HAJLN_1_473_+	Alpha-amylase	PF00128.21
mgm4485982	G5MWKAR02HO79K_1_539_-	Alpha_L_fucos	PF01120.14
mgm4485982	G5MWKAR02FY1AV_1_490_+	Glyco_hydro_2_C	PF02836.14
mgm4485982	G5MWKAR02I6ZSR_1_527_-	Glyco_hydro_6	PF01341.14
mgm4485982	G5MWKAR02F8LIF_1_538_+	Glyco_hydro_77	PF02446.14
mgm4485982	G5MWKAR02GIYF5_1_460_-	Glyco_hydro_42	PF02449.12
mgm4485982	G5MWKAR02F55T6_1_458_-	Glyco_hydro_15	PF00723.18
mgm4485982	G5MWKAR02GNY5L_1_503_-	Glyco_hydro_92	PF07971.9
mgm4485982	G5MWKAR02G5ZXR_1_500_+	Alpha-amylase	PF00128.21
mgm4485982	G5MWKAR02GW6FM_1_495_-	Glyco_hydro_63	PF03200.13
mgm4485982	G5MWKAR02I0EO2_1_483_-	Glyco_hydro_3	PF00933.18
mgm4485982	G5MWKAR02HY32V_1_474_+	Glyco_hydro_31	PF01055.23
mgm4485982	G5MWKAR02I22JN_1_510_+	Alpha-amylase	PF00128.21
mgm4485982	G5MWKAR02G6QE6_1_464_-	Glyco_hydro_16	PF00722.18
mgm4485982	G5MWKAR02H1ETN_1_474_+	Glyco_hydro_4	PF02056.13
mgm4485982	G5MWKAR02G7M3D_1_466_-	Glyco_hydro_2_C	PF02836.14
mgm4485982	G5MWKAR02GTU25_1_491_-	Glyco_hydro_17	PF00332.15
mgm4485982	G5MWKAR02HSUEU_1_510_+	Glyco_hydro_77	PF02446.14
mgm4485982	G5MWKAR02JEMN4_1_475_+	Glyco_hydro_2_N	PF02837.15
mgm4485982	G5MWKAR02JEMN4_1_475_+	Glyco_hydro_2	PF00703.18
mgm4485982	G5MWKAR02H8HP1_1_511_-	Glyco_hydro_3	PF00933.18
mgm4485982	G5MWKAR02F1T8W_1_509_+	Glyco_hydro_4	PF02056.13
mgm4485982	G5MWKAR02ICO2L_1_460_-	Alpha-amylase	PF00128.21
mgm4485982	G5MWKAR02JBNBR_1_458_-	Alpha_L_fucos	PF01120.14
mgm4485982	G5MWKAR02G1CL6_1_500_-	Alpha-amylase	PF00128.21
mgm4485982	G5MWKAR02JQYTY_1_512_+	Glyco_hydro_100	PF12899.4
mgm4485982	G5MWKAR02G1J1X_1_520_-	Glyco_hydro_38	PF01074.19
mgm4485982	G5MWKAR02GP9MM_1_509_-	Glyco_hydro_63	PF03200.13
mgm4485982	G5MWKAR02F8P7N_1_504_-	Alpha-amylase	PF00128.21
mgm4485982	G5MWKAR02F8P7N_1_504_-	Alpha-amylase	PF00128.21
mgm4485982	G5MWKAR02ISQ2Z_1_487_+	Glyco_hydro_31	PF01055.23
mgm4485982	G5MWKAR02HKZX6_1_464_-	Glyco_hydro_4	PF02056.13
mgm4485982	G5MWKAR02IJW61_1_466_+	Alpha-amylase	PF00128.21
mgm4485982	G5MWKAR02HBJZG_1_459_+	Glyco_hydro_2	PF00703.18
mgm4485982	G5MWKAR02H53NG_1_472_+	Glyco_hydro_38C	PF07748.10
mgm4485982	G5MWKAR02GRTUZ_1_471_-	Cellulase	PF00150.15
mgm4485982	G5MWKAR02JUKU2_1_475_-	Glyco_hydro_1	PF00232.15
mgm4485982	G5MWKAR02JH170_1_461_+	Glyco_hydro_1	PF00232.15
mgm4485982	G5MWKAR02G35GT_1_458_-	Alpha-amylase	PF00128.21
mgm4485982	G5MWKAR02GL637_1_526_+	Alpha-amylase	PF00128.21
mgm4485982	G5MWKAR02GOPWY_1_459_-	Glyco_hydro_38	PF01074.19
mgm4485982	G5MWKAR02GKU4O_1_474_+	Glyco_hydro_1	PF00232.15
mgm4485982	G5MWKAR02GXZKG_1_480_-	Glyco_hydro_92	PF07971.9
mgm4485982	G5MWKAR02JQVDE_1_462_+	Glyco_hydro_3	PF00933.18
mgm4485982	G5MWKAR02GQ2PS_1_462_-	Glyco_hydro_77	PF02446.14
mgm4485982	G5MWKAR02GACS3_1_499_-	Alpha-amylase	PF00128.21
mgm4485982	G5MWKAR02GZPV4_1_502_+	Alpha-amylase	PF00128.21
mgm4485982	G5MWKAR02I0LKS_1_500_+	Alpha-amylase	PF00128.21
mgm4485982	G5MWKAR02G2K45_1_521_-	Glyco_hydro_2	PF00703.18
mgm4485982	G5MWKAR02H1792_1_467_+	Glyco_hydro_3_C	PF01915.19
mgm4485982	G5MWKAR02JRKGL_1_498_+	Glyco_hydro_42	PF02449.12
mgm4485982	G5MWKAR02GGWSK_1_494_-	Alpha-amylase	PF00128.21
mgm4485982	G5MWKAR02I16M3_1_504_-	Glyco_hydro_26	PF02156.12
mgm4485982	G5MWKAR02GFF09_1_476_+	Glyco_hydro_16	PF00722.18
mgm4485982	G5MWKAR02HNHMC_1_497_+	Glyco_hydro_2_N	PF02837.15
mgm4485982	G5MWKAR02GXI9M_1_482_-	Glyco_hydro_2	PF00703.18
mgm4485982	G5MWKAR02JHI21_1_509_+	Glyco_hydro_38	PF01074.19
mgm4485982	G5MWKAR02GHVW3_1_461_-	Glyco_hydro_42M	PF08532.7
mgm4485982	G5MWKAR02FYGQ1_1_469_-	Glyco_hydro_10	PF00331.17
mgm4485982	G5MWKAR02HA1YY_1_494_-	Glyco_hydro_108	PF05838.9
mgm4485982	G5MWKAR02IMZIS_1_534_+	Glyco_hydro_2_N	PF02837.15
mgm4485982	G5MWKAR02JRJAB_1_478_-	Glyco_hydro_1	PF00232.15
mgm4485982	G5MWKAR02HFGB6_1_477_-	Glyco_hydro_77	PF02446.14
mgm4485982	G5MWKAR02HIIG2_1_504_-	Glyco_hydro_18	PF00704.25
mgm4492619	contig00042_1_7470_-	Glyco_hydro_4	PF02056.13
mgm4492619	contig00042_1_7470_-	Glyco_hydro_4C	PF11975.5
mgm4492619	contig00119_880_2954_+	Melibiase	PF02065.15
mgm4492619	contig00216_1_3233_-	Glyco_hydro_57	PF03065.12
mgm4492619	contig00218_1_5274_-	Alpha-amylase	PF00128.21
mgm4492619	contig00241_1_5127_+	Glyco_hydro_36	PF17167.1
mgm4492619	contig00272_1455_4919_-	Glyco_hydro_36	PF17167.1
mgm4492619	contig00425_1_576_-	Cellulase	PF00150.15
mgm4492619	contig00552_1568_3558_+	Glyco_hydro_77	PF02446.14
mgm4492619	contig00565_1072_3532_+	Alpha-amylase	PF00128.21
mgm4492619	contig00565_1072_3532_+	Alpha-amylase	PF00128.21
mgm4492619	contig00675_1_3251_+	Alpha-amylase	PF00128.21
mgm4492619	contig00808_1_2276_-	Glyco_hydro_15	PF00723.18
mgm4492619	contig01000_1_2019_+	Alpha-amylase	PF00128.21
mgm4492619	contig01058_1635_2550_-	Glyco_hydro_3	PF00933.18
mgm4492619	contig01193_1631_2403_+	Glyco_hydro_57	PF03065.12
mgm4492619	contig01273_1_1515_-	Glyco_hydro_20	PF00728.19
mgm4492619	contig01273_1528_2315_-	Glyco_hydro_1	PF00232.15
mgm4492619	contig01385_1_2206_-	Glyco_hydro_31	PF01055.23
mgm4492619	contig01480_1_2117_+	Glyco_hydro_63	PF03200.13
mgm4492619	contig01517_1_2088_-	Glyco_hydro_36	PF17167.1
mgm4492619	contig01526_1_2081_-	Glyco_hydro_2_C	PF02836.14
mgm4492619	contig01526_1_2081_-	Glyco_hydro_2	PF00703.18
mgm4492619	contig01543_1_1182_-	Glyco_hydro_57	PF03065.12
mgm4492619	contig01641_1_2007_-	Glyco_hydro_77	PF02446.14
mgm4492619	contig01641_1_2007_-	Alpha-amylase	PF00128.21
mgm4492619	contig01896_1_1865_-	Alpha-amylase	PF00128.21
mgm4492619	contig01900_1_1336_-	Glyco_hydro_2_N	PF02837.15
mgm4492619	contig01900_1_1336_-	Glyco_hydro_2	PF00703.18
mgm4492619	contig01962_1_1604_-	Alpha-amylase	PF00128.21
mgm4492619	contig02160_225_1721_-	Glyco_hydro_42	PF02449.12
mgm4492619	contig02175_1_1708_-	Glyco_hydro_57	PF03065.12
mgm4492619	contig02523_1_1568_+	Glyco_hydro_108	PF05838.9
mgm4492619	contig02716_1_1507_-	Glyco_hydro_77	PF02446.14
mgm4492619	contig03030_1_1419_-	Alpha-amylase	PF00128.21
mgm4492619	contig03057_1_1410_-	Glyco_hydro_65m	PF03632.12
mgm4492619	contig03057_1_1410_-	Glyco_hydro_65N	PF03636.12
mgm4492619	contig03102_1_1399_+	Cellulase	PF00150.15
mgm4492619	contig03451_1_1326_+	Alpha-amylase	PF00128.21
mgm4492619	contig04109_1_1202_-	Glyco_hydro_77	PF02446.14
mgm4492619	contig04218_1_1188_-	Glyco_hydro_77	PF02446.14
mgm4492619	contig04235_1_1186_-	Glyco_hydro_31	PF01055.23
mgm4492619	contig04252_1_1174_-	Alpha-amylase	PF00128.21
mgm4492619	contig04389_1_1151_+	Alpha-amylase	PF00128.21
mgm4492619	contig04909_1_966_+	Glyco_hydro_35	PF01301.16
mgm4492619	contig05378_1_1029_-	Glyco_hydro_57	PF03065.12
mgm4492619	contig05395_1_1026_-	Alpha-amylase	PF00128.21
mgm4492619	contig05535_1_1014_-	Glyco_hydro_3_C	PF01915.19
mgm4492619	contig05624_1_998_-	Alpha-amylase	PF00128.21
mgm4492619	contig05705_1_997_-	Glyco_hydro_57	PF03065.12
mgm4492619	contig05724_388_996_+	Alpha-amylase	PF00128.21
mgm4492619	contig05821_1_985_-	Alpha-amylase	PF00128.21
mgm4492619	contig05826_1_985_+	Glyco_hydro_3_C	PF01915.19
mgm4492619	contig05915_1_974_+	Glyco_hydro_57	PF03065.12
mgm4492619	contig06038_1_957_-	Glyco_hydro_3_C	PF01915.19
mgm4492619	contig06038_1_957_-	Glyco_hydro_3	PF00933.18
mgm4492619	contig06141_1_948_-	Glyco_hydro_2_C	PF02836.14
mgm4492619	contig06143_1_950_-	Alpha-amylase	PF00128.21
mgm4492619	contig06289_1_929_-	Glyco_hydro_3	PF00933.18
mgm4492619	contig06310_1_933_+	Alpha-amylase	PF00128.21
mgm4492619	contig06433_1_919_-	Glyco_hydro_25	PF01183.17
mgm4492619	contig06755_1_887_+	Glyco_hydro_77	PF02446.14
mgm4492619	contig06773_1_888_-	Glyco_hydro_77	PF02446.14
mgm4492619	contig06917_1_874_+	Glyco_hydro_3	PF00933.18
mgm4492619	contig06917_1_874_+	Glyco_hydro_3_C	PF01915.19
mgm4492619	contig07131_1_860_-	Glyco_hydro_2	PF00703.18
mgm4492619	contig07131_1_860_-	Glyco_hydro_2_N	PF02837.15
mgm4492619	contig07199_1_845_+	Glyco_hydro_77	PF02446.14
mgm4492619	contig07257_1_848_-	Glyco_hydro_3_C	PF01915.19
mgm4492619	contig07439_184_836_-	Glyco_hydro_46	PF01374.15
mgm4492619	contig07450_219_832_+	Alpha-amylase	PF00128.21
mgm4492619	contig07450_219_832_+	Alpha-amylase	PF00128.21
mgm4492619	contig07512_1_825_+	Glyco_hydro_31	PF01055.23
mgm4492619	contig07544_1_827_-	Alpha-amylase	PF00128.21
mgm4492619	contig07796_1_805_-	Glyco_hydro_31	PF01055.23
mgm4492619	contig07829_1_799_+	Glyco_hydro_77	PF02446.14
mgm4492619	contig08332_1_712_-	Alpha_L_fucos	PF01120.14
mgm4492619	contig08473_1_762_-	Alpha-amylase	PF00128.21
mgm4492619	contig08503_1_760_-	Alpha-amylase	PF00128.21
mgm4492619	contig08696_1_746_-	Alpha-amylase	PF00128.21
mgm4492619	contig08718_1_570_-	Alpha-amylase	PF00128.21
mgm4492619	contig08995_1_518_-	Glyco_hydro_1	PF00232.15
mgm4492619	contig09001_1_715_+	Glyco_hydro_31	PF01055.23
mgm4492619	contig09082_1_722_-	Glyco_hydro_65N	PF03636.12
mgm4492619	contig09643_1_690_+	Alpha-amylase	PF00128.21
mgm4492619	contig09949_1_668_-	Glyco_hydro_3	PF00933.18
mgm4492619	contig10019_1_668_-	Alpha-amylase	PF00128.21
mgm4492619	contig10051_1_667_-	Alpha-amylase	PF00128.21
mgm4492619	contig10768_1_626_+	Glyco_hydro_88	PF07470.10
mgm4492619	contig10956_1_615_-	Glyco_hydro_65C	PF03633.12
mgm4492619	contig10956_1_615_-	Glyco_hydro_65m	PF03632.12
mgm4492619	contig10957_1_612_+	Glyco_hydro_57	PF03065.12
mgm4492619	contig11077_1_607_-	Glyco_hydro_77	PF02446.14
mgm4492619	contig11294_1_594_-	Alpha-amylase	PF00128.21
mgm4492619	contig12228_1_536_+	Glyco_hydro_31	PF01055.23
mgm4492619	contig12266_1_532_-	Alpha-amylase	PF00128.21
mgm4492619	contig12300_1_529_+	Glyco_hydro_3	PF00933.18
mgm4492619	contig12372_1_525_-	Glyco_hydro_77	PF02446.14
mgm4492619	contig12582_1_510_-	Glyco_hydro_2_C	PF02836.14
mgm4492619	contig12597_1_509_-	Glyco_hydro_31	PF01055.23
mgm4492619	contig12640_1_503_+	Glyco_hydro_3	PF00933.18
mgm4492619	contig12670_1_504_+	Alpha-amylase	PF00128.21
mgm4492619	contig13259_1_455_-	Melibiase	PF02065.15
mgm4492619	HCM3FMZ02GR08I_1_504_-	Glyco_hydro_2	PF00703.18
mgm4492619	HCM3FMZ02GYDRF_1_477_+	Glyco_hydro_88	PF07470.10
mgm4492619	HCM3FMZ02GCYKR_1_465_-	Glyco_hydro_3	PF00933.18
mgm4492619	HCM3FMZ02FXYS8_1_458_-	Glyco_hydro_42M	PF08532.7
mgm4492619	HCM3FMZ02ICJWE_1_459_+	Glyco_hydro_32N	PF00251.17
mgm4492619	HCM3FMZ02FV87B_1_483_-	Glyco_hydro_92	PF07971.9
mgm4492619	HCM3FMZ02IVVR5_1_478_+	Glyco_hydro_2_C	PF02836.14
mgm4492619	HCM3FMZ02GC26O_1_463_-	Glyco_hydro_4	PF02056.13
mgm4492619	HCM3FMZ02FTYJL_1_500_-	Glyco_hydro_26	PF02156.12
mgm4492619	HCM3FMZ02FHAYO_1_521_+	Melibiase	PF02065.15
mgm4492619	HCM3FMZ02GA01Y_1_461_-	Glyco_hydro_3	PF00933.18
mgm4492619	HCM3FMZ02H0P6M_1_543_-	Glyco_hydro_92	PF07971.9
mgm4492619	HCM3FMZ02GVWTO_1_477_+	Alpha-amylase	PF00128.21
mgm4492619	HCM3FMZ02HZQ9X_1_464_+	Glyco_hydro_1	PF00232.15
mgm4492619	HCM3FMZ02H9136_1_458_-	Glyco_hydro_4C	PF11975.5
mgm4492619	HCM3FMZ02INZMX_1_470_-	Glyco_hydro_3	PF00933.18
mgm4492619	HCM3FMZ02FZIPR_1_557_+	Glyco_hydro_25	PF01183.17
mgm4492619	HCM3FMZ02FFQPW_1_465_+	Glyco_hydro_31	PF01055.23
mgm4492619	HCM3FMZ02FQAHK_1_498_+	Alpha-amylase	PF00128.21
mgm4492619	HCM3FMZ02JLL3A_1_455_+	Glyco_hydro_25	PF01183.17
mgm4492619	HCM3FMZ02I0TMG_1_528_+	Glyco_hydro_65N	PF03636.12
mgm4492619	HCM3FMZ02IZNO2_1_492_-	Glyco_hydro_31	PF01055.23
mgm4492619	HCM3FMZ02IXDW4_1_472_-	Glyco_hydro_77	PF02446.14
mgm4492619	HCM3FMZ02G8DKC_1_466_-	Glyco_hydro_65m	PF03632.12
mgm4492619	HCM3FMZ02INL34_1_471_+	Glyco_hydro_3	PF00933.18
mgm4492619	HCM3FMZ02I7WSK_1_474_-	Glyco_hydro_3	PF00933.18
mgm4492619	HCM3FMZ02IAAFX_1_475_-	Glyco_hydro_3_C	PF01915.19
mgm4492619	HCM3FMZ02IE65U_1_463_-	Glyco_hydro_25	PF01183.17
mgm4492619	HCM3FMZ02IU998_1_474_-	Glyco_hydro_43	PF04616.11
mgm4492619	HCM3FMZ02I8TIT_1_482_-	Glyco_hydro_43	PF04616.11
mgm4492619	HCM3FMZ02GM78B_1_534_-	Alpha_L_fucos	PF01120.14
mgm4492619	HCM3FMZ02HZ06U_1_473_-	Glyco_hydro_3	PF00933.18
mgm4492619	HCM3FMZ02IHRYB_1_496_+	Glyco_hydro_18	PF00704.25
mgm4492619	HCM3FMZ02H82T7_1_488_+	Glyco_hydro_1	PF00232.15
mgm4492619	HCM3FMZ02GWYRH_1_460_+	Glyco_hydro_4C	PF11975.5
mgm4492619	HCM3FMZ02IGO7W_1_458_+	Glyco_hydro_77	PF02446.14
mgm4492619	HCZQJRY02IR7H6_1_496_+	Glyco_hydro_57	PF03065.12
mgm4492619	HCZQJRY02H5ME1_1_460_-	Glyco_hydro_4C	PF11975.5
mgm4492619	HCZQJRY02GY66G_1_528_-	Glyco_hydro_9	PF00759.16
mgm4492619	HCZQJRY02IO6O3_1_461_+	Alpha-amylase	PF00128.21
mgm4492619	HCZQJRY02JEGUL_1_461_-	Alpha-amylase	PF00128.21
mgm4492619	HCZQJRY02G41JZ_1_506_-	Glyco_hydro_57	PF03065.12
mgm4492619	HCZQJRY02F28SP_1_498_-	Glyco_hydro_2	PF00703.18
mgm4492619	HCZQJRY02GGFGB_1_469_-	Glyco_hydro_2_C	PF02836.14
mgm4492619	HCZQJRY02GGFGB_1_469_-	Glyco_hydro_2	PF00703.18
mgm4492619	HCZQJRY02JCA62_1_511_-	Glyco_hydro_1	PF00232.15
mgm4492619	HCZQJRY02F4I7Z_1_499_-	Glyco_hydro_3_C	PF01915.19
mgm4492619	HCZQJRY02FSE56_1_509_+	Glyco_hydro_20	PF00728.19
mgm4492619	HCZQJRY02HHC0C_1_455_+	Glyco_hydro_52	PF03512.10
mgm4492619	HCZQJRY02F9U1T_1_461_-	Glyco_hydro_4	PF02056.13
mgm4492619	HCZQJRY02GWY77_1_533_-	Melibiase	PF02065.15
mgm4492619	HCZQJRY02GFOM9_1_534_-	Glyco_hydro_16	PF00722.18
mgm4492619	HCZQJRY02F0YKI_1_459_+	Glyco_hydro_81	PF03639.10
mgm4492619	HCZQJRY02IRMM1_1_468_-	Glyco_hydro_2_C	PF02836.14
mgm4492619	HCZQJRY02F63VM_1_532_-	Alpha-amylase	PF00128.21
mgm4492619	HCZQJRY02I0FOQ_1_530_-	Glyco_hydro_2_N	PF02837.15
mgm4492619	HCZQJRY02I0FOQ_1_530_-	Glyco_hydro_2	PF00703.18
mgm4492619	HCZQJRY02FU23S_1_532_-	Glyco_hydro_42	PF02449.12
mgm4492619	HCZQJRY02GN5NE_1_494_-	Glyco_hydro_3	PF00933.18
mgm4492619	HCZQJRY02GBY9S_1_460_-	Glyco_hydro_31	PF01055.23
mgm4492619	HCZQJRY02HVLZG_1_490_-	Glyco_hydro_97	PF10566.6
mgm4492619	HCZQJRY02HQ3QZ_1_461_-	Glyco_hydro_2_N	PF02837.15
mgm4492619	HCZQJRY02J0G2B_1_545_-	Alpha_L_fucos	PF01120.14
mgm4492619	HCZQJRY02FP0QI_1_493_-	Alpha-amylase	PF00128.21
mgm4492619	HCZQJRY02IOT6Z_1_494_-	Glyco_hydro_43	PF04616.11
mgm4492619	HCZQJRY02JBAUL_1_528_+	Alpha_L_fucos	PF01120.14
mgm4492619	HCZQJRY02HWXP4_1_480_+	Glyco_hydro_1	PF00232.15
mgm4492619	HCZQJRY02F4M29_1_492_-	Glyco_hydro_3	PF00933.18
mgm4492619	HCZQJRY02HMYTP_1_461_+	Glyco_hydro_4	PF02056.13
mgm4492619	HCZQJRY02IYOI8_1_466_-	Glyco_hydro_20	PF00728.19
mgm4492619	HCZQJRY02HHQCL_1_480_-	Alpha-amylase	PF00128.21
mgm4492619	HCZQJRY02GOEDC_1_466_-	Glyco_hydro_77	PF02446.14
mgm4492619	HCZQJRY02GYUZM_1_499_+	Glyco_hydro_3	PF00933.18
mgm4492619	HCZQJRY02I7ONP_1_466_-	Glyco_hydro_1	PF00232.15
mgm4492619	HCZQJRY02IX14A_1_464_+	Glyco_hydro_2_C	PF02836.14
mgm4492619	HCZQJRY02G6D5F_1_458_+	Glyco_hydro_2	PF00703.18
mgm4492619	HCZQJRY02GMUDW_1_466_-	Glyco_hydro_88	PF07470.10
mgm4492619	HCZQJRY02HYVCJ_1_466_-	Glyco_hydro_2_N	PF02837.15
mgm4492619	HCZQJRY02FNYX7_1_486_-	Glyco_hydro_108	PF05838.9
mgm4492619	HCZQJRY02GFML4_1_455_-	Glyco_hydro_20	PF00728.19
mgm4492619	HCZQJRY02GGLRX_1_476_+	Glyco_hydro_77	PF02446.14
mgm4492619	HCZQJRY02FZ5YI_1_509_+	Alpha-amylase	PF00128.21
mgm4492619	HCZQJRY02HVU63_1_489_+	Glyco_hydro_77	PF02446.14
mgm4492619	HCZQJRY02HNDVS_1_521_-	Glyco_hydro_18	PF00704.25
mgm4492619	HCZQJRY02HYBZT_1_456_-	Glyco_hydro_57	PF03065.12
mgm4492619	HCZQJRY02HAFI0_1_498_-	Glyco_hydro_57	PF03065.12
mgm4492619	HCZQJRY02FMUJL_1_472_+	Alpha-amylase	PF00128.21
mgm4492619	HCZQJRY02IZN3S_1_502_-	Glyco_hydro_16	PF00722.18
mgm4492619	HCZQJRY02G3OLS_1_459_+	Glyco_hydro_2_N	PF02837.15
mgm4492619	HCZQJRY02GSBAN_1_481_+	Glyco_hydro_43	PF04616.11
mgm4492619	HCZQJRY02IPDOQ_1_488_+	Glyco_hydro_15	PF00723.18
mgm4492619	HCZQJRY02HDFW2_1_495_+	Glyco_hydro_2_C	PF02836.14
mgm4492619	HCZQJRY02G8XDR_1_454_-	Glyco_hydro_31	PF01055.23
mgm4492619	HCZQJRY02IHSP5_1_513_-	Glyco_hydro_65m	PF03632.12
mgm4492619	HCZQJRY02GSI7F_1_490_-	Glyco_hydro_3	PF00933.18
mgm4492619	HCZQJRY02JVGRF_1_490_+	Glyco_hydro_3	PF00933.18
mgm4492619	HCZQJRY02GPV9L_1_487_-	Alpha-amylase	PF00128.21
mgm4492619	HCZQJRY02FUGU5_1_516_-	Glyco_hydro_43	PF04616.11
mgm4492619	HCZQJRY02G044C_1_493_-	Alpha-amylase	PF00128.21
mgm4492619	HCZQJRY02GL310_1_484_-	Glyco_hydro_1	PF00232.15
mgm4492619	HCZQJRY02GEO0C_50_524_-	Glyco_hydro_92	PF07971.9
mgm4492619	HCZQJRY02GSSRQ_1_518_-	Glyco_hydro_43	PF04616.11
mgm4492619	HCZQJRY02GFSHJ_1_520_+	Alpha-amylase	PF00128.21
mgm4492619	HCZQJRY02IDT09_1_463_+	Glyco_hydro_26	PF02156.12
mgm4492619	HCZQJRY02I6IOA_1_495_-	Glyco_hydro_26	PF02156.12
mgm4492619	HCZQJRY02I14MY_1_497_-	Alpha-amylase	PF00128.21
mgm4492619	HCZQJRY02I48S4_1_493_+	Glyco_hydro_42M	PF08532.7
mgm4492619	HCZQJRY02JMYWH_18_532_+	Glyco_hydro_43	PF04616.11
mgm4492619	HCZQJRY02H90D1_1_465_-	Glyco_hydro_2_N	PF02837.15
mgm4492619	HCZQJRY02FQ8M6_1_485_-	Glyco_hydro_3	PF00933.18
mgm4492619	HCZQJRY02H5L2A_1_569_-	Glyco_hydro_3_C	PF01915.19
mgm4492619	HCZQJRY02I84YJ_1_475_+	Glyco_hydro_20	PF00728.19
mgm4492619	HCZQJRY02H2Y4H_1_474_-	Glyco_hydro_2_N	PF02837.15
mgm4492619	HCZQJRY02H2HUR_1_481_+	Cellulase	PF00150.15
mgm4492619	HCZQJRY02ITABH_1_513_+	Glyco_hydro_2	PF00703.18
mgm4492619	HCZQJRY02IMV4G_1_458_-	Glyco_hydro_77	PF02446.14
mgm4492619	HCZQJRY02JIQH0_1_517_-	Glyco_hydro_38C	PF07748.10
mgm4492619	HCZQJRY02IM0P4_1_474_+	Glyco_hydro_57	PF03065.12
mgm4492619	HCZQJRY02HGYXG_1_503_+	Glyco_hydro_44	PF12891.4
mgm4492619	HCZQJRY02HIP8J_1_478_-	Alpha-amylase	PF00128.21
mgm4492619	HCZQJRY02I30PL_1_538_+	Glyco_hydro_43	PF04616.11
mgm4492619	HCZQJRY02IQJQ6_1_518_+	Glyco_hydro_77	PF02446.14
mgm4492619	HCZQJRY02G6BRQ_1_500_+	Glyco_hydro_42M	PF08532.7
mgm4492619	HCZQJRY02IR74Z_1_495_-	Glyco_hydro_1	PF00232.15
mgm4492619	HCZQJRY02G1A8T_1_458_+	Alpha-amylase	PF00128.21
mgm4492619	HCZQJRY02FS8KB_1_546_-	Alpha_L_fucos	PF01120.14
mgm4492619	HCZQJRY02I740I_1_471_-	Alpha-amylase	PF00128.21
mgm4492619	HCZQJRY02H9BWT_1_473_+	Glyco_hydro_77	PF02446.14
mgm4492619	HCZQJRY02H0T19_1_458_-	Glyco_hydro_9	PF00759.16
mgm4492619	HCZQJRY02HGG2Z_1_544_-	Alpha_L_fucos	PF01120.14
mgm4492619	HCZQJRY02JDOO3_1_482_+	Glyco_hydro_35	PF01301.16
mgm4492619	HCZQJRY02HEYTP_1_527_-	Glyco_hydro_2_C	PF02836.14
mgm4492619	HCZQJRY02I70C9_1_461_-	Glyco_hydro_31	PF01055.23
mgm4492619	HCZQJRY02G1HO3_1_467_+	Glyco_hydro_4C	PF11975.5
mgm4492619	HCZQJRY02F0RYK_1_500_+	Glyco_hydro_43	PF04616.11
mgm4492619	HCZQJRY02GRE6E_1_503_-	Alpha-amylase	PF00128.21
mgm4492619	HCZQJRY02HCQIW_1_484_-	Glyco_hydro_3_C	PF01915.19
mgm4492619	HCZQJRY02F39K9_1_494_+	Glyco_hydro_77	PF02446.14
mgm4492619	HCZQJRY02I3IH9_1_481_-	Alpha-amylase	PF00128.21
mgm4492619	HCZQJRY02JMISW_1_521_-	Glyco_hydro_2	PF00703.18
mgm4492619	HCZQJRY02JMISW_1_521_-	Glyco_hydro_2_N	PF02837.15
mgm4492619	HCZQJRY02IVRO7_1_509_-	Alpha-amylase	PF00128.21
mgm4492619	HCZQJRY02IVAHV_1_518_-	Glyco_hydro_92	PF07971.9
mgm4492619	HCZQJRY02HT7WU_1_497_+	Glyco_hydro_3	PF00933.18
mgm4492619	HCZQJRY02FQK73_1_483_+	Glyco_hydro_1	PF00232.15
mgm4492619	HCZQJRY02F5SV7_1_469_+	Alpha_L_fucos	PF01120.14
mgm4492619	HCZQJRY02JIR2M_1_491_-	Glyco_hydro_38C	PF07748.10
mgm4492619	HCZQJRY02IBOM1_1_508_-	Glyco_hydro_92	PF07971.9
mgm4492619	HCZQJRY02G1R47_1_502_-	Glyco_hydro_25	PF01183.17
mgm4492619	HCZQJRY02G80DS_1_492_+	Glyco_hydro_3_C	PF01915.19
mgm4492619	HCZQJRY02HAV0V_1_473_-	Glyco_hydro_1	PF00232.15
mgm4492619	HCZQJRY02GV9CD_1_505_-	Glyco_hydro_2	PF00703.18
mgm4492619	HCZQJRY02GEQYX_1_461_-	Glyco_hydro_2	PF00703.18
mgm4492619	HCZQJRY02GEQYX_1_461_-	Glyco_hydro_2_N	PF02837.15
mgm4492619	HCZQJRY02HBO2D_1_531_-	Alpha-amylase	PF00128.21
mgm4492619	HCZQJRY02HFSX9_1_478_+	Glyco_hydro_57	PF03065.12
mgm4492619	HCZQJRY02G9ZBT_1_462_+	Alpha_L_fucos	PF01120.14
mgm4492619	HCZQJRY02F5IZ7_1_487_-	Glyco_hydro_43	PF04616.11
mgm4492619	HCZQJRY02J0IA9_1_482_-	Glyco_hydro_32N	PF00251.17
mgm4492619	HCZQJRY02ICHN7_1_463_-	Glyco_hydro_3	PF00933.18
mgm4492619	HCZQJRY02GGKGF_1_480_-	Glyco_hydro_57	PF03065.12
mgm4492619	HCZQJRY02FNT4E_1_483_+	Glyco_hydro_43	PF04616.11
mgm4492619	HCZQJRY02HOCH7_1_503_-	Glyco_hydro_65m	PF03632.12
mgm4492619	HCZQJRY02JAZGG_1_487_-	Glyco_hydro_18	PF00704.25
mgm4492619	HCZQJRY02G4EC1_1_506_+	Glyco_hydro_3_C	PF01915.19
mgm4492619	HCZQJRY02ILZSM_1_481_+	Glyco_hydro_92	PF07971.9
mgm4492619	HCZQJRY02JOZ46_1_523_+	Alpha-amylase	PF00128.21
mgm4492619	HCZQJRY02G7PNO_1_526_+	Glyco_hydro_3	PF00933.18
mgm4492619	HCZQJRY02H9QYD_1_504_+	Alpha-amylase	PF00128.21
mgm4492619	HCZQJRY02GP7W3_1_520_-	Glyco_hydro_53	PF07745.10
mgm4492619	HCZQJRY02HH01G_1_463_-	Glyco_hydro_88	PF07470.10
mgm4492619	HCZQJRY02GCUT5_1_460_+	Alpha-amylase	PF00128.21
mgm4492619	HCZQJRY02GMWUT_1_465_-	Glyco_hydro_16	PF00722.18
mgm4492619	HCZQJRY02J4TNQ_1_464_-	Glyco_hydro_2_C	PF02836.14
mgm4492619	HCZQJRY02JHTZU_1_458_+	Glyco_hydro_3	PF00933.18
mgm4492619	HCZQJRY02IF0XG_1_465_+	Glyco_hydro_2_C	PF02836.14
mgm4492619	HCZQJRY02IB5HE_1_550_-	Glyco_hydro_2_N	PF02837.15
mgm4492619	HCZQJRY02JGK6E_1_516_-	Glyco_hydro_65m	PF03632.12
mgm4492619	HCZQJRY02JLKMC_1_497_-	Glyco_hydro_3	PF00933.18
mgm4492619	HCZQJRY02IYU6B_1_472_-	Glyco_hydro_3_C	PF01915.19
mgm4492619	HCZQJRY02IYU6B_1_472_-	Glyco_hydro_3	PF00933.18
mgm4492619	HCZQJRY02IC9SD_1_468_-	Glyco_hydro_38	PF01074.19
mgm4492619	HCZQJRY02GNP8E_1_464_+	Alpha-amylase	PF00128.21
mgm4492619	HCZQJRY02GXJGU_1_484_-	Glyco_hydro_3	PF00933.18
mgm4492619	HCZQJRY02GXJGU_1_484_-	Glyco_hydro_3_C	PF01915.19
mgm4492619	HCZQJRY02HH09L_1_477_+	Glyco_hydro_66	PF13199.3
mgm4492619	HCZQJRY02I180E_1_460_-	Glyco_hydro_57	PF03065.12
mgm4492619	HCZQJRY02GSEV3_1_492_+	Glyco_hydro_66	PF13199.3
mgm4492619	HCZQJRY02FP2ZH_1_471_-	Glyco_hydro_43	PF04616.11
mgm4492619	HCZQJRY02J0G7D_1_527_+	Alpha-amylase	PF00128.21
mgm4492619	HCZQJRY02F3RH3_1_540_+	Glyco_hydro_43	PF04616.11
mgm4492619	HCZQJRY02GQQ0J_1_465_+	Glyco_hydro_92	PF07971.9
mgm4492619	HCZQJRY02IM6S3_1_459_-	Glyco_hydro_31	PF01055.23
mgm4492619	HCZQJRY02JSM07_1_504_-	Glyco_hydro_77	PF02446.14
mgm4492619	HCZQJRY02JZV7R_1_507_+	Alpha-amylase	PF00128.21
mgm4492619	HCZQJRY02IYLLY_1_503_-	Glyco_hydro_57	PF03065.12
mgm4492619	HCZQJRY02JQ0S9_1_517_-	Melibiase	PF02065.15
mgm4492619	HCZQJRY02HA4R6_1_539_-	Glyco_hydro_43	PF04616.11
mgm4492619	HCZQJRY02J2Q1I_1_511_+	Glyco_hydro_2_N	PF02837.15
mgm4492619	HCZQJRY02JIQGN_1_524_+	Alpha-amylase	PF00128.21
mgm4492619	HCZQJRY02HMXHF_1_530_+	Glyco_hydro_20	PF00728.19
mgm4492619	HCZQJRY02IF452_1_514_-	Glyco_hydro_43	PF04616.11
mgm4492619	HCZQJRY02IKS9F_1_481_+	Glyco_hydro_2	PF00703.18
mgm4492619	HCZQJRY02GF7HJ_1_467_-	Glyco_hydro_81	PF03639.10
mgm4492619	HCZQJRY02HMGHD_1_491_+	Glyco_hydro_3_C	PF01915.19
mgm4492619	HCZQJRY02JYUEA_1_515_-	Glyco_hydro_2_N	PF02837.15
mgm4492619	HCZQJRY02HDCC4_1_464_+	Cellulase	PF00150.15
mgm4492619	HCZQJRY02I0M9N_1_496_+	Glyco_hydro_25	PF01183.17
mgm4492619	HCZQJRY02IIC9S_1_477_-	Alpha-amylase	PF00128.21
mgm4492619	HCZQJRY02G9Q29_1_510_-	Glyco_hydro_3_C	PF01915.19
mgm4492619	HCZQJRY02I2S9R_1_489_+	Glyco_hydro_3	PF00933.18
mgm4492619	HCZQJRY02JL7LU_1_507_+	Glyco_hydro_4C	PF11975.5
mgm4492619	HCZQJRY02HZOT9_1_464_+	Glyco_hydro_36	PF17167.1
mgm4492619	HCZQJRY02GQD2P_1_464_+	Alpha-amylase	PF00128.21
mgm4492619	HCZQJRY02HQI27_1_496_-	Glyco_hydro_15	PF00723.18
mgm4492619	HCZQJRY02HP7II_1_460_-	Alpha_L_fucos	PF01120.14
mgm4492619	HCZQJRY02GACQS_1_524_-	Alpha_L_fucos	PF01120.14
mgm4492619	HCZQJRY02GSTYF_1_504_-	Glyco_hydro_32C	PF08244.9
mgm4492619	HCZQJRY02IDHXO_1_498_+	Alpha_L_fucos	PF01120.14
mgm4492619	HCZQJRY02JKZ2W_1_457_-	Glyco_hydro_97	PF10566.6
mgm4492619	HCZQJRY02G81V8_1_462_+	Glyco_hydro_4C	PF11975.5
mgm4492619	HCZQJRY02G81V8_1_462_+	Glyco_hydro_4	PF02056.13
mgm4492619	HCZQJRY02F3YW9_1_518_+	Glyco_hydro_77	PF02446.14
mgm4492619	HCZQJRY02FU4Z1_1_474_-	Cellulase	PF00150.15
mgm4492619	HCZQJRY02GFOS3_1_529_-	Glyco_hydro_53	PF07745.10
mgm4492619	HCZQJRY02G6RER_1_520_+	Glyco_hydro_65m	PF03632.12
mgm4492619	HCZQJRY02G6RER_1_520_+	Glyco_hydro_65C	PF03633.12
mgm4492619	HCZQJRY02H3I6W_1_531_-	Glyco_hydro_2_N	PF02837.15
mgm4492619	HCZQJRY02IO3U0_1_487_+	Glyco_hydro_108	PF05838.9
mgm4492619	HCZQJRY02GV22T_1_522_-	Glyco_hydro_43	PF04616.11
mgm4492619	HCZQJRY02HW1ES_1_476_-	Glyco_hydro_3_C	PF01915.19
mgm4492619	HCZQJRY02IA90O_1_514_+	Glyco_hydro_36N	PF16875.2
mgm4492619	HCZQJRY02IA90O_1_514_+	Melibiase	PF02065.15
mgm4492619	HCZQJRY02GVZMM_1_529_-	Glyco_hydro_32C	PF08244.9
mgm4492619	HCZQJRY02FMKOY_1_504_-	Glyco_hydro_66	PF13199.3
mgm4492619	HCZQJRY02IS5XF_1_510_-	Alpha-amylase	PF00128.21
mgm4492619	HCZQJRY02FNNQC_1_539_+	Glyco_hydro_3_C	PF01915.19
mgm4492619	HCZQJRY02JGLXJ_1_467_-	Glyco_hydro_4C	PF11975.5
mgm4492619	HCZQJRY02JGLXJ_1_467_-	Glyco_hydro_4	PF02056.13
mgm4492619	HCZQJRY02H3FX4_1_473_-	Glyco_hydro_2_C	PF02836.14
mgm4492619	HCZQJRY02H3FX4_1_473_-	Glyco_hydro_2	PF00703.18
mgm4492619	HCZQJRY02F9T4V_1_458_-	Glyco_hydro_65N	PF03636.12
mgm4492619	HCZQJRY02FMBY2_1_475_+	Glyco_hydro_3	PF00933.18
mgm4492619	HCZQJRY02FLI5S_1_521_-	Glyco_hydro_57	PF03065.12
mgm4492619	HCZQJRY02HO4MS_1_477_+	Glyco_hydro_2_C	PF02836.14
mgm4492619	HCZQJRY02FYH6C_1_492_+	Alpha-amylase	PF00128.21
mgm4492619	HCZQJRY02G48B8_1_468_+	Glyco_hydro_65N	PF03636.12
mgm4492619	HCZQJRY02I236U_1_501_-	Alpha_L_fucos	PF01120.14
mgm4492619	HCZQJRY02G1ORO_1_520_-	Alpha_L_fucos	PF01120.14
mgm4492619	HCZQJRY02H5T83_1_465_-	Glyco_hydro_43	PF04616.11
mgm4492619	HCZQJRY02GVW2E_1_477_-	Alpha-amylase	PF00128.21
mgm4492619	HCZQJRY02GG07W_1_512_+	Glyco_hydro_32N	PF00251.17
mgm4492619	HCZQJRY02FPLK9_1_467_+	Glyco_hydro_38	PF01074.19
mgm4492619	HCZQJRY02IYO8T_1_512_+	Glyco_hydro_3	PF00933.18
mgm4492619	HCZQJRY02GRHX8_1_493_-	Alpha-amylase	PF00128.21
mgm4492619	HCZQJRY02JYJS9_1_472_-	Glyco_hydro_3	PF00933.18
mgm4492619	HCZQJRY02IOYA2_1_527_-	Glyco_hydro_67M	PF07488.9
mgm4492619	HCZQJRY02IOYA2_1_527_-	Glyco_hydro_67C	PF07477.9
mgm4492619	HCZQJRY02HZDBQ_1_499_+	Alpha-amylase	PF00128.21
mgm4492619	HCZQJRY02GGKX7_1_458_-	Glyco_hydro_2_C	PF02836.14
mgm4492619	HCZQJRY02HRP05_1_483_-	Glyco_hydro_57	PF03065.12
mgm4492619	HCZQJRY02IX6MU_1_523_-	Glyco_hydro_20	PF00728.19
mgm4492619	HCZQJRY02G3CXM_1_459_+	Alpha-amylase	PF00128.21
mgm4492619	HCZQJRY02IMN69_1_497_-	Alpha-amylase	PF00128.21
mgm4492619	HCZQJRY02G252S_1_466_+	Glyco_hydro_31	PF01055.23
mgm4492619	HCZQJRY02IHTWX_1_463_+	Alpha-amylase	PF00128.21
mgm4492619	HCZQJRY02F92XU_1_480_-	Glyco_hydro_57	PF03065.12
mgm4492619	HCZQJRY02GGW5X_1_472_+	Alpha-amylase	PF00128.21
mgm4492619	HCZQJRY02INQD6_1_536_+	Glyco_hydro_2	PF00703.18
mgm4492619	HCZQJRY02INQD6_1_536_+	Glyco_hydro_2_C	PF02836.14
mgm4492619	HCZQJRY02JQ7PQ_1_461_+	Alpha-amylase	PF00128.21
mgm4492619	HCZQJRY02HY8ZK_1_477_-	Glyco_hydro_1	PF00232.15
mgm4492619	HCZQJRY02HF5ZJ_1_487_-	Glyco_hydro_3_C	PF01915.19
mgm4492619	HCZQJRY02IIS2Z_1_485_-	Glyco_hydro_88	PF07470.10
mgm4492619	HCZQJRY02IXKMA_1_473_+	Glyco_hydro_3	PF00933.18
mgm4492619	HCZQJRY02HCQM7_1_470_+	Glyco_hydro_65m	PF03632.12
mgm4492619	HCZQJRY02ICFOI_1_456_-	Glyco_hydro_57	PF03065.12
mgm4492619	HCZQJRY02IGU9V_1_506_+	Alpha-amylase	PF00128.21
mgm4492619	HCZQJRY02IGU9V_1_506_+	Alpha-amylase	PF00128.21
mgm4492619	HCZQJRY02G791O_1_460_+	Alpha-amylase	PF00128.21
mgm4492619	HCZQJRY02G830A_1_489_-	Glyco_hydro_38C	PF07748.10
mgm4492619	HCZQJRY02IM5CB_1_488_+	Cellulase	PF00150.15
mgm4492619	HCZQJRY02GAJSP_1_460_+	Alpha-amylase	PF00128.21
mgm4492619	HCZQJRY02HPFUP_1_469_-	Glyco_hydro_92	PF07971.9
mgm4492619	HCZQJRY02G1PIN_1_496_-	Glyco_hydro_2_C	PF02836.14
mgm4492619	HCZQJRY02GQ4EP_1_460_-	Glyco_hydro_57	PF03065.12
mgm4492619	HCZQJRY02HIRSS_1_484_+	Glyco_hydro_65m	PF03632.12
mgm4492619	HCZQJRY02JVDDO_1_466_-	Glyco_hydro_57	PF03065.12
mgm4492619	HCZQJRY02JQWO4_1_484_+	Glyco_hydro_20	PF00728.19
mgm4492619	HCZQJRY02FU7CK_1_470_-	Glyco_hydro_43	PF04616.11
mgm4492619	HCZQJRY02HQZU5_1_472_+	Glyco_hydro_65m	PF03632.12
mgm4492619	HCZQJRY02JJ9XC_1_477_-	Alpha-amylase	PF00128.21
mgm4492619	HCZQJRY02HCXDV_1_456_-	Alpha-amylase	PF00128.21
mgm4492619	HCZQJRY02J0DRP_1_470_-	Glyco_hydro_57	PF03065.12
mgm4492619	HCZQJRY02I6BPR_1_504_-	Glyco_hydro_31	PF01055.23
mgm4492619	HCZQJRY02JK0MJ_1_518_+	Glyco_hydro_2	PF00703.18
mgm4492619	HCZQJRY02JK0MJ_1_518_+	Glyco_hydro_2_C	PF02836.14
mgm4492619	HCZQJRY02I8ZZV_1_465_-	Alpha-amylase	PF00128.21
mgm4492619	HCZQJRY02HVKC7_1_491_-	Glyco_hydro_16	PF00722.18
mgm4492619	HCZQJRY02GTS0Y_1_500_+	Glyco_hydro_57	PF03065.12
mgm4492619	HCZQJRY02JQOSZ_1_479_-	Glyco_hydro_2	PF00703.18
mgm4492619	HCZQJRY02JLOGW_1_501_+	Glyco_hydro_2	PF00703.18
mgm4492619	HCZQJRY02JDQFX_1_493_-	Alpha-amylase	PF00128.21
mgm4492619	HCZQJRY02IC68K_1_535_-	Glyco_hydro_9	PF00759.16
mgm4492619	HCZQJRY02GDOFZ_1_472_-	Glyco_hydro_2_N	PF02837.15
mgm4492619	HCZQJRY02IS9UD_1_477_-	Glyco_hydro_57	PF03065.12
mgm4492619	HCZQJRY02JI4YY_1_467_-	Glyco_hydro_43	PF04616.11
mgm4492619	HCZQJRY02JB6WE_1_489_+	Melibiase	PF02065.15
mgm4492619	HCZQJRY02FWR8F_1_500_+	Alpha-amylase	PF00128.21
mgm4492619	HCZQJRY02IZHQH_1_454_-	Glyco_hydro_77	PF02446.14
mgm4492619	HCZQJRY02JY0QC_1_470_-	Glyco_hydro_77	PF02446.14
mgm4492619	HCZQJRY02JK984_1_458_-	Glyco_hydro_31	PF01055.23
mgm4492619	HCZQJRY02F0WPI_1_495_-	Glyco_hydro_43	PF04616.11
mgm4492619	HCZQJRY02F4SJO_1_506_-	Glyco_hydro_43	PF04616.11
mgm4492619	HCZQJRY02J1URM_1_509_+	Glyco_hydro_2_N	PF02837.15
mgm4492619	HCZQJRY02G3RYL_1_493_+	Glyco_hydro_3_C	PF01915.19
mgm4492619	HCZQJRY02G3RYL_1_493_+	Glyco_hydro_3	PF00933.18
mgm4492619	HCZQJRY02JYB8V_1_502_-	Glyco_hydro_38C	PF07748.10
mgm4492619	HCZQJRY02GD9M9_1_504_-	Alpha_L_fucos	PF01120.14
mgm4492619	HCZQJRY02H6GZV_1_474_+	Glyco_hydro_31	PF01055.23
mgm4492619	HCZQJRY02JUJMB_1_461_+	Alpha-amylase	PF00128.21
mgm4492619	HCZQJRY02JRRR4_1_474_+	Glyco_hydro_3	PF00933.18
mgm4492619	HCZQJRY02GMJ4O_1_480_+	Alpha-amylase	PF00128.21
mgm4492619	HCZQJRY02G6PKO_1_498_-	Alpha-amylase	PF00128.21
mgm4492619	HCZQJRY02FP391_1_488_-	Glyco_hydro_31	PF01055.23
mgm4492619	HCZQJRY02J0BQO_1_458_-	Glyco_hydro_77	PF02446.14
mgm4492619	HCZQJRY02JESKC_1_462_+	Alpha-amylase	PF00128.21
mgm4492619	HCZQJRY02FY7D4_1_469_+	Glyco_hydro_57	PF03065.12
mgm4492619	HCZQJRY02F7RX2_1_498_-	Alpha-amylase	PF00128.21
mgm4492619	HCZQJRY02JBZBV_1_485_+	Glyco_hydro_65N	PF03636.12
mgm4492619	HCZQJRY02H8EV8_1_476_-	Glyco_hydro_3_C	PF01915.19
mgm4492619	HCZQJRY02JTIDK_1_508_-	Melibiase	PF02065.15
mgm4492619	HCZQJRY02FVHJP_1_488_-	Glyco_hydro_31	PF01055.23
mgm4492619	HCZQJRY02FYPOW_1_470_-	Glyco_hydro_18	PF00704.25
mgm4492619	HCZQJRY02FY0B3_1_469_-	Alpha-amylase	PF00128.21
mgm4492619	HCZQJRY02HB1WT_1_488_-	Glyco_hydro_2_C	PF02836.14
mgm4492619	HCZQJRY02FZG24_1_460_+	Glyco_hydro_43	PF04616.11
mgm4492619	HCZQJRY02IYF2C_1_464_+	Glyco_hydro_92	PF07971.9
mgm4492619	HCZQJRY02I1XE7_10_471_-	Glyco_hydro_31	PF01055.23
mgm4492763	16_11365_12535_-	Alpha-amylase	PF00128.21
mgm4492763	18_5042_13546_-	Glyco_hydro_3	PF00933.18
mgm4492763	34_18547_22437_+	Melibiase	PF02065.15
mgm4492763	82_1_1047_+	Glyco_hydro_88	PF07470.10
mgm4492763	82_2151_4646_+	Glyco_hydro_2_C	PF02836.14
mgm4492763	82_2151_4646_+	Glyco_hydro_2_N	PF02837.15
mgm4492763	82_2151_4646_+	Glyco_hydro_2	PF00703.18
mgm4492763	86_3296_7786_+	Glyco_hydro_3	PF00933.18
mgm4492763	86_15376_17540_+	Cellulase	PF00150.15
mgm4492763	92_6949_9185_-	Alpha-amylase	PF00128.21
mgm4492763	92_9282_11028_-	Alpha-amylase	PF00128.21
mgm4492763	101_4551_9477_-	Glyco_hydro_2_N	PF02837.15
mgm4492763	101_4551_9477_-	Glyco_hydro_2	PF00703.18
mgm4492763	101_4551_9477_-	Glyco_hydro_2_C	PF02836.14
mgm4492763	276_2120_11177_-	Glyco_hydro_36	PF17167.1
mgm4492763	289_1_2797_-	Glucosaminidase	PF01832.17
mgm4492763	323_141_3609_-	Glyco_hydro_3	PF00933.18
mgm4492763	338_4789_6050_+	Glyco_hydro_1	PF00232.15
mgm4492763	384_3744_4261_+	Glyco_hydro_25	PF01183.17
mgm4492763	425_10617_13021_+	Glyco_hydro_57	PF03065.12
mgm4492763	488_4501_5454_+	Glyco_hydro_25	PF01183.17
mgm4492763	490_12251_22071_+	Alpha-amylase	PF00128.21
mgm4492763	493_13682_15370_+	Alpha-amylase	PF00128.21
mgm4492763	500_19239_28500_-	Glyco_hydro_25	PF01183.17
mgm4492763	589_5707_9330_+	Glyco_hydro_20	PF00728.19
mgm4492763	589_11937_13406_-	Alpha-amylase	PF00128.21
mgm4492763	589_13469_16619_-	Glyco_hydro_38	PF01074.19
mgm4492763	589_13469_16619_-	Glyco_hydro_38C	PF07748.10
mgm4492763	589_16636_17173_-	Glyco_hydro_38C	PF07748.10
mgm4492763	616_4878_11209_+	Glyco_hydro_57	PF03065.12
mgm4492763	628_66872_69466_-	Alpha-amylase	PF00128.21
mgm4492763	642_839_2370_-	Glyco_hydro_77	PF02446.14
mgm4492763	663_1_2701_-	Alpha-amylase	PF00128.21
mgm4492763	681_1_1915_-	Glyco_hydro_2_N	PF02837.15
mgm4492763	681_1_1915_-	Glyco_hydro_2	PF00703.18
mgm4492763	681_1_1915_-	Glyco_hydro_2_C	PF02836.14
mgm4492763	681_3526_7981_-	Cellulase	PF00150.15
mgm4492763	685_300_3223_+	Glyco_hydro_88	PF07470.10
mgm4492763	693_13748_14433_-	Alpha-amylase	PF00128.21
mgm4492763	697_51722_53180_-	Glyco_hydro_77	PF02446.14
mgm4492763	736_1_642_+	Glyco_hydro_1	PF00232.15
mgm4492763	772_1934_3522_-	Cellulase	PF00150.15
mgm4492763	816_7320_10050_+	Glyco_hydro_77	PF02446.14
mgm4492763	871_5469_14318_-	Glyco_hydro_36	PF17167.1
mgm4492763	957_21552_25370_+	Glyco_hydro_3	PF00933.18
mgm4492763	957_21552_25370_+	Glyco_hydro_3_C	PF01915.19
mgm4492763	971_19_2346_-	Glyco_hydro_31	PF01055.23
mgm4492763	990_150_1331_-	Glyco_hydro_88	PF07470.10
mgm4492763	1002_3868_6482_-	Glyco_hydro_17	PF00332.15
mgm4492763	1013_2975_11531_+	Glyco_hydro_57	PF03065.12
mgm4492763	1013_2975_11531_+	Alpha-amylase	PF00128.21
mgm4492763	1013_2975_11531_+	Alpha-amylase	PF00128.21
mgm4492763	1064_2359_5633_+	Alpha-amylase	PF00128.21
mgm4492763	1064_2359_5633_+	Glyco_hydro_57	PF03065.12
mgm4492763	1080_6283_10142_-	Glyco_hydro_130	PF04041.10
mgm4492763	1149_1_1466_+	Glyco_hydro_3_C	PF01915.19
mgm4492763	1163_1_3963_-	Glyco_hydro_88	PF07470.10
mgm4492763	1163_1_3963_-	Glyco_hydro_2_C	PF02836.14
mgm4492763	1163_1_3963_-	Glyco_hydro_2_N	PF02837.15
mgm4492763	1199_8158_11322_+	Glyco_hydro_38	PF01074.19
mgm4492763	1199_8158_11322_+	Glyco_hydro_38C	PF07748.10
mgm4492763	1304_1_822_-	Glyco_hydro_31	PF01055.23
mgm4492763	1326_8348_13308_+	Glyco_hydro_65N	PF03636.12
mgm4492763	1326_8348_13308_+	Glyco_hydro_65m	PF03632.12
mgm4492763	1326_8348_13308_+	Glyco_hydro_65C	PF03633.12
mgm4492763	1356_1517_3361_+	Alpha-amylase	PF00128.21
mgm4492763	1356_1517_3361_+	Alpha-amylase	PF00128.21
mgm4492763	1372_1812_11902_+	Alpha-amylase	PF00128.21
mgm4492763	1372_1812_11902_+	Alpha-amylase	PF00128.21
mgm4492763	1372_1812_11902_+	Glyco_hydro_57	PF03065.12
mgm4492763	1375_22545_29230_-	Melibiase_2	PF16499.2
mgm4492763	1507_2084_5167_-	Glyco_hydro_2_C	PF02836.14
mgm4492763	1507_2084_5167_-	Glyco_hydro_2_N	PF02837.15
mgm4492763	1507_2084_5167_-	Glyco_hydro_2	PF00703.18
mgm4492763	1507_5262_7769_-	Glyco_hydro_2	PF00703.18
mgm4492763	1507_5262_7769_-	Glyco_hydro_2_C	PF02836.14
mgm4492763	1507_5262_7769_-	Glyco_hydro_2_N	PF02837.15
mgm4492763	1507_7880_15033_-	Glyco_hydro_3	PF00933.18
mgm4492763	1507_7880_15033_-	Glyco_hydro_3_C	PF01915.19
mgm4492763	1508_1606_4225_-	Glyco_hydro_36N	PF16875.2
mgm4492763	1508_1606_4225_-	Melibiase	PF02065.15
mgm4492763	1508_1606_4225_-	Glyco_hydro_36C	PF16874.2
mgm4492763	1525_6410_8638_+	Glyco_hydro_3	PF00933.18
mgm4492763	1525_6410_8638_+	Glyco_hydro_3_C	PF01915.19
mgm4492763	1541_1_1336_+	Glyco_hydro_57	PF03065.12
mgm4492763	1555_1_1947_-	Glyco_hydro_4C	PF11975.5
mgm4492763	1555_1_1947_-	Glyco_hydro_4	PF02056.13
mgm4492763	1572_1811_3418_+	Alpha-amylase	PF00128.21
mgm4492763	1574_10449_11123_+	Glyco_hydro_77	PF02446.14
mgm4492763	1587_3816_6753_+	Glyco_hydro_92	PF07971.9
mgm4492763	1587_6803_8278_+	Glyco_hydro_28	PF00295.14
mgm4492763	1645_29894_34270_-	Glyco_hydro_4C	PF11975.5
mgm4492763	1645_29894_34270_-	Glyco_hydro_4	PF02056.13
mgm4492763	1657_1_1287_-	Glyco_hydro_31	PF01055.23
mgm4492763	1745_9127_12639_-	Glyco_hydro_4C	PF11975.5
mgm4492763	1745_9127_12639_-	Glyco_hydro_4	PF02056.13
mgm4492763	1774_1_3465_-	Alpha-amylase	PF00128.21
mgm4492763	1838_11593_13579_+	Glyco_hydro_17	PF00332.15
mgm4492763	1873_6847_8112_+	Glyco_hydro_53	PF07745.10
mgm4492763	1880_6149_9629_+	Glyco_hydro_66	PF13199.3
mgm4492763	2024_3569_5593_+	Alpha-amylase	PF00128.21
mgm4492763	2038_436_1774_-	Glyco_hydro_57	PF03065.12
mgm4492763	2068_116671_117604_-	Glyco_hydro_3	PF00933.18
mgm4492763	2148_395_2566_+	Glyco_hydro_3	PF00933.18
mgm4492763	2148_395_2566_+	Glyco_hydro_3_C	PF01915.19
mgm4492763	2180_1_5294_-	Glyco_hydro_31	PF01055.23
mgm4492763	2180_1_5294_-	Glyco_hydro_26	PF02156.12
mgm4492763	2180_16710_22217_+	Glyco_hydro_9	PF00759.16
mgm4492763	2180_16710_22217_+	Glyco_hydro_36	PF17167.1
mgm4492763	2223_3959_6289_+	Glyco_hydro_65N	PF03636.12
mgm4492763	2223_3959_6289_+	Glyco_hydro_65C	PF03633.12
mgm4492763	2223_3959_6289_+	Glyco_hydro_65m	PF03632.12
mgm4492763	2227_1606_3969_-	Melibiase	PF02065.15
mgm4492763	2254_11018_17649_+	Glyco_hydro_20	PF00728.19
mgm4492763	2289_4736_14667_-	Glyco_hydro_18	PF00704.25
mgm4492763	2314_1_1756_+	Alpha-amylase	PF00128.21
mgm4492763	2350_1_1299_+	Glyco_hydro_57	PF03065.12
mgm4492763	2350_1340_3716_+	Glyco_hydro_57	PF03065.12
mgm4492763	2426_4613_7669_+	Glyco_hydro_127	PF07944.9
mgm4492763	2496_6809_8099_+	Glyco_hydro_65N	PF03636.12
mgm4492763	2496_6809_8099_+	Glyco_hydro_65m	PF03632.12
mgm4492763	2514_2240_8121_-	Alpha-amylase	PF00128.21
mgm4492763	2601_8085_13096_-	Glyco_hydro_16	PF00722.18
mgm4492763	2601_8085_13096_-	Glyco_hydro_3	PF00933.18
mgm4492763	2601_8085_13096_-	Glyco_hydro_3_C	PF01915.19
mgm4492763	2609_12931_16123_-	Glyco_hydro_20	PF00728.19
mgm4492763	2638_4160_4696_+	Glyco_hydro_16	PF00722.18
mgm4492763	2684_1696_3699_+	Glyco_hydro_42M	PF08532.7
mgm4492763	2684_1696_3699_+	Glyco_hydro_42	PF02449.12
mgm4492763	2704_1_1068_-	Glyco_hydro_77	PF02446.14
mgm4492763	2734_1_1194_+	Glyco_hydro_88	PF07470.10
mgm4492763	2747_1_3961_-	Alpha-amylase	PF00128.21
mgm4492763	2779_1_2571_-	Glyco_hydro_31	PF01055.23
mgm4492763	2956_637_1180_+	Glyco_hydro_57	PF03065.12
mgm4492763	2975_756_2702_-	Alpha-amylase	PF00128.21
mgm4492763	3015_1_903_+	Glyco_hydro_108	PF05838.9
mgm4492763	3019_10931_13072_+	Alpha-amylase	PF00128.21
mgm4492763	3239_674_1798_+	Alpha-amylase	PF00128.21
mgm4492763	3354_1_1107_-	Alpha-amylase	PF00128.21
mgm4492763	3363_1_4459_-	Glyco_hydro_25	PF01183.17
mgm4492763	3598_134_4395_-	Glyco_hydro_43	PF04616.11
mgm4492763	3638_1_1110_+	Alpha-amylase	PF00128.21
mgm4492763	3928_4212_5430_-	Glyco_hydro_31	PF01055.23
mgm4492763	3964_717_2866_+	Glyco_hydro_65N	PF03636.12
mgm4492763	3964_717_2866_+	Glyco_hydro_65m	PF03632.12
mgm4492763	4013_87099_88512_-	Glyco_hydro_18	PF00704.25
mgm4492763	4030_1_3745_-	Glyco_hydro_57	PF03065.12
mgm4492763	4030_1_3745_-	Alpha-amylase	PF00128.21
mgm4492763	4036_1_2115_-	Glyco_hydro_38	PF01074.19
mgm4492763	4102_7634_12095_+	Glyco_hydro_65m	PF03632.12
mgm4492763	4102_7634_12095_+	Glyco_hydro_65m	PF03632.12
mgm4492763	4120_1990_3021_+	Cellulase	PF00150.15
mgm4492763	4120_3053_5302_+	Glyco_hydro_2	PF00703.18
mgm4492763	4120_3053_5302_+	Glyco_hydro_2_N	PF02837.15
mgm4492763	4120_5746_13324_+	Cellulase	PF00150.15
mgm4492763	4120_13368_14402_+	Cellulase	PF00150.15
mgm4492763	4120_14438_18345_+	Glyco_hydro_130	PF04041.10
mgm4492763	4120_21034_25858_+	Cellulase	PF00150.15
mgm4492763	4143_1778_5848_+	Glyco_hydro_65m	PF03632.12
mgm4492763	4143_1778_5848_+	Glyco_hydro_65C	PF03633.12
mgm4492763	4143_1778_5848_+	Glyco_hydro_65N	PF03636.12
mgm4492763	4238_1_1520_+	Glyco_hydro_2_C	PF02836.14
mgm4492763	4255_1668_4689_+	Glyco_hydro_3	PF00933.18
mgm4492763	4416_376_2129_-	Glyco_hydro_16	PF00722.18
mgm4492763	4422_1_653_+	Glyco_hydro_3	PF00933.18
mgm4492763	4422_660_2669_-	Glyco_hydro_17	PF00332.15
mgm4492763	4424_809_6757_-	Glyco_hydro_31	PF01055.23
mgm4492763	4424_6784_10623_-	Glyco_hydro_125	PF06824.8
mgm4492763	4424_6784_10623_-	Glyco_hydro_65N	PF03636.12
mgm4492763	4424_6784_10623_-	Glyco_hydro_65m	PF03632.12
mgm4492763	4424_10657_16408_-	Glyco_hydro_65C	PF03633.12
mgm4492763	4424_10657_16408_-	Glyco_hydro_65m	PF03632.12
mgm4492763	4424_10657_16408_-	Glyco_hydro_65N	PF03636.12
mgm4492763	4458_831_3154_+	Glyco_hydro_57	PF03065.12
mgm4492763	4467_7360_8394_-	Glyco_hydro_32N	PF00251.17
mgm4492763	4472_24954_26539_-	Glyco_hydro_57	PF03065.12
mgm4492763	4503_1_1787_+	Glyco_hydro_65N	PF03636.12
mgm4492763	4528_1_1603_+	Glyco_hydro_20	PF00728.19
mgm4492763	4533_1_1613_+	Glyco_hydro_31	PF01055.23
mgm4492763	4559_1_2749_-	Glyco_hydro_88	PF07470.10
mgm4492763	4571_1_1058_-	Glyco_hydro_1	PF00232.15
mgm4492763	4638_1_4683_+	Glyco_hydro_18	PF00704.25
mgm4492763	4763_7570_13089_+	Alpha-amylase	PF00128.21
mgm4492763	4894_1_2018_-	Alpha-amylase	PF00128.21
mgm4492763	5047_254_1522_-	Glyco_hydro_3	PF00933.18
mgm4492763	5117_1_2013_-	Alpha-amylase	PF00128.21
mgm4492763	5117_1_2013_-	Alpha-amylase	PF00128.21
mgm4492763	5205_11638_16586_+	Glyco_hydro_57	PF03065.12
mgm4492763	5205_11638_16586_+	Glyco_hydro_15	PF00723.18
mgm4492763	5276_1_1035_-	Alpha-amylase	PF00128.21
mgm4492763	5276_1080_1696_-	Glyco_hydro_77	PF02446.14
mgm4492763	5289_458_2410_+	Glyco_hydro_2_C	PF02836.14
mgm4492763	5289_458_2410_+	Glyco_hydro_2_N	PF02837.15
mgm4492763	5317_2741_5252_+	Alpha-amylase	PF00128.21
mgm4492763	5330_107_5620_-	Alpha-amylase	PF00128.21
mgm4492763	5341_695_3173_+	Glyco_hydro_31	PF01055.23
mgm4492763	5341_5914_6379_-	Glyco_hydro_31	PF01055.23
mgm4492763	5446_1_1097_+	Glyco_hydro_57	PF03065.12
mgm4492763	5611_1_1178_+	Glyco_hydro_57	PF03065.12
mgm4492763	5639_5318_9597_-	Alpha-amylase	PF00128.21
mgm4492763	5640_22219_27770_-	Glyco_hydro_2_N	PF02837.15
mgm4492763	5640_22219_27770_-	Glyco_hydro_2	PF00703.18
mgm4492763	5640_22219_27770_-	Glyco_hydro_2_C	PF02836.14
mgm4492763	5640_29555_32990_-	Glyco_hydro_3_C	PF01915.19
mgm4492763	5640_29555_32990_-	Glyco_hydro_3	PF00933.18
mgm4492763	5640_42026_43091_-	Glyco_hydro_43	PF04616.11
mgm4492763	5640_44828_53243_-	Glyco_hydro_43	PF04616.11
mgm4492763	5824_1_6651_-	Glyco_hydro_57	PF03065.12
mgm4492763	5836_96_2466_+	Alpha-amylase	PF00128.21
mgm4492763	5837_1_3543_+	Glyco_hydro_36	PF17167.1
mgm4492763	5898_1_1186_-	Glyco_hydro_108	PF05838.9
mgm4492763	5926_652_1473_-	Glyco_hydro_18	PF00704.25
mgm4492763	5973_1_1233_+	Glyco_hydro_3	PF00933.18
mgm4492763	6013_1_503_+	Glyco_hydro_57	PF03065.12
mgm4492763	6018_1_866_+	Glyco_hydro_77	PF02446.14
mgm4492763	6300_7713_9903_+	Glyco_hydro_57	PF03065.12
mgm4492763	6303_23825_28037_+	Glyco_hydro_16	PF00722.18
mgm4492763	6394_1_1445_-	Glyco_hydro_15	PF00723.18
mgm4492763	6503_1237_2513_-	Glyco_hydro_57	PF03065.12
mgm4492763	6507_491_2458_+	Glyco_hydro_25	PF01183.17
mgm4492763	6720_1529_5449_-	Glyco_hydro_63	PF03200.13
mgm4492763	6733_2746_8561_-	Glyco_hydro_36	PF17167.1
mgm4492763	6737_13939_16153_+	Glyco_hydro_43	PF04616.11
mgm4492763	6751_251467_257612_-	Glyco_hydro_3	PF00933.18
mgm4492763	6955_1_1624_-	Alpha-amylase	PF00128.21
mgm4492763	6983_2595_3272_+	Glyco_hydro_25	PF01183.17
mgm4492763	6991_228_1604_+	Glyco_hydro_1	PF00232.15
mgm4492763	7087_9381_11384_+	Glyco_hydro_15	PF00723.18
mgm4492763	7176_7176_7921_-	Glyco_hydro_77	PF02446.14
mgm4492763	7319_1_967_+	Glyco_hydro_25	PF01183.17
mgm4492763	7345_1_1579_+	Glyco_hydro_25	PF01183.17
mgm4492763	7380_20070_25696_-	Glyco_hydro_28	PF00295.14
mgm4492763	7380_20070_25696_-	Glyco_hydro_106	PF17132.1
mgm4492763	7380_20070_25696_-	Glyco_hydro_106	PF17132.1
mgm4492763	7380_34914_36488_-	Glyco_hydro_20	PF00728.19
mgm4492763	7380_63160_64953_+	Glyco_hydro_15	PF00723.18
mgm4492763	7442_3511_4954_+	Glyco_hydro_77	PF02446.14
mgm4492763	7586_11133_13810_+	Glyco_hydro_3	PF00933.18
mgm4492763	7614_1_1200_-	Glyco_hydro_77	PF02446.14
mgm4492763	7621_1325_6026_-	Glyco_hydro_31	PF01055.23
mgm4492763	7655_2014_4623_+	Glyco_hydro_2_N	PF02837.15
mgm4492763	7655_2014_4623_+	Glyco_hydro_2	PF00703.18
mgm4492763	7701_1_1692_-	Melibiase	PF02065.15
mgm4492763	7805_1521_4645_+	Glyco_hydro_3	PF00933.18
mgm4492763	7805_1521_4645_+	Glyco_hydro_3_C	PF01915.19
mgm4492763	7841_1481_4474_+	Alpha-amylase	PF00128.21
mgm4492763	7881_4545_5739_+	Glyco_hydro_1	PF00232.15
mgm4492763	8030_12060_13271_-	Glyco_hydro_3	PF00933.18
mgm4492763	8049_21688_32942_-	Glyco_hydro_42M	PF08532.7
mgm4492763	8049_21688_32942_-	Glyco_hydro_42	PF02449.12
mgm4492763	8111_28274_35262_-	Glyco_hydro_114	PF03537.10
mgm4492763	8220_5976_7624_+	Glyco_hydro_31	PF01055.23
mgm4492763	8263_8536_14211_+	Glyco_hydro_32C	PF08244.9
mgm4492763	8263_8536_14211_+	Glyco_hydro_32N	PF00251.17
mgm4492763	8263_8536_14211_+	Glyco_hydro_32N	PF00251.17
mgm4492763	8263_8536_14211_+	Glyco_hydro_32C	PF08244.9
mgm4492763	8307_4443_11459_+	Glyco_hydro_81	PF03639.10
mgm4492763	8342_3022_5395_+	Glyco_hydro_15	PF00723.18
mgm4492763	8518_3859_12543_+	Glyco_hydro_36	PF17167.1
mgm4492763	8520_17_3550_-	Glyco_hydro_3_C	PF01915.19
mgm4492763	8520_17_3550_-	Glyco_hydro_3	PF00933.18
mgm4492763	8520_3573_6487_-	Glyco_hydro_36	PF17167.1
mgm4492763	8644_8983_13930_+	Glyco_hydro_77	PF02446.14
mgm4492763	8644_8983_13930_+	Alpha-amylase	PF00128.21
mgm4492763	8674_1_1879_+	Alpha-amylase	PF00128.21
mgm4492763	8723_2132_11477_-	Alpha-amylase	PF00128.21
mgm4492763	8723_2132_11477_-	Alpha-amylase	PF00128.21
mgm4492763	8723_2132_11477_-	Glyco_hydro_77	PF02446.14
mgm4492763	8723_2132_11477_-	Glyco_hydro_57	PF03065.12
mgm4492763	8723_2132_11477_-	Alpha-amylase	PF00128.21
mgm4492763	8807_10186_11755_+	Glyco_hydro_77	PF02446.14
mgm4492763	8809_541_3580_-	Cellulase	PF00150.15
mgm4492763	8809_5343_6656_-	Glyco_hydro_1	PF00232.15
mgm4492763	8816_7985_10003_+	Alpha-amylase	PF00128.21
mgm4492763	8816_14277_19156_-	Glyco_hydro_57	PF03065.12
mgm4492763	8943_1_708_+	Glyco_hydro_43	PF04616.11
mgm4492763	9058_175_1995_-	Glyco_hydro_16	PF00722.18
mgm4492763	9058_2111_4354_-	Glyco_hydro_3	PF00933.18
mgm4492763	9058_2111_4354_-	Glyco_hydro_3_C	PF01915.19
mgm4492763	9115_1_1827_-	Glyco_hydro_4	PF02056.13
mgm4492763	9115_1_1827_-	Glyco_hydro_4C	PF11975.5
mgm4492763	9163_1_681_+	Glyco_hydro_77	PF02446.14
mgm4492763	9342_1_4260_-	Trehalase	PF01204.15
mgm4492763	9362_2113_4991_+	Glyco_hydro_1	PF00232.15
mgm4492763	9362_2113_4991_+	Glyco_hydro_1	PF00232.15
mgm4492763	9362_5081_6840_-	Glyco_hydro_1	PF00232.15
mgm4492763	9362_24948_28604_+	Glyco_hydro_31	PF01055.23
mgm4492763	9362_24948_28604_+	Glyco_hydro_77	PF02446.14
mgm4492763	9363_12388_15202_-	Glyco_hydro_32N	PF00251.17
mgm4492763	9437_1_5744_-	Glyco_hydro_31	PF01055.23
mgm4492763	9534_1778_3163_-	Glyco_hydro_28	PF00295.14
mgm4492763	9534_1778_3163_-	Glyco_hydro_28	PF00295.14
mgm4492763	9665_629_5881_-	Glyco_hydro_36	PF17167.1
mgm4492763	9686_22318_29945_+	Glyco_hydro_88	PF07470.10
mgm4492763	9686_30095_31489_+	Glyco_hydro_28	PF00295.14
mgm4492763	9704_747_10590_-	Alpha-amylase	PF00128.21
mgm4492763	9704_747_10590_-	Glyco_hydro_77	PF02446.14
mgm4492763	9704_747_10590_-	Alpha-amylase	PF00128.21
mgm4492763	9704_747_10590_-	Alpha-amylase	PF00128.21
mgm4492763	9726_1724_9685_-	Glyco_hydro_77	PF02446.14
mgm4492763	9726_1724_9685_-	Alpha-amylase	PF00128.21
mgm4492763	9726_1724_9685_-	Alpha-amylase	PF00128.21
mgm4492763	10009_826_4894_+	Alpha-amylase	PF00128.21
mgm4492763	10097_36036_37033_+	Glyco_hydro_18	PF00704.25
mgm4492763	10145_29348_38527_-	Glyco_hydro_36	PF17167.1
mgm4492763	10220_1_1274_-	Alpha-amylase	PF00128.21
mgm4492763	10324_1_2679_-	Glyco_hydro_57	PF03065.12
mgm4492763	10337_21544_33216_+	Alpha-amylase	PF00128.21
mgm4492763	10337_21544_33216_+	Trehalase	PF01204.15
mgm4492763	10412_5195_6559_+	Alpha-amylase	PF00128.21
mgm4492763	10412_5195_6559_+	Alpha-amylase	PF00128.21
mgm4492763	10457_2206_3543_+	Glyco_hydro_57	PF03065.12
mgm4492763	10564_1932_3478_+	Glyco_hydro_77	PF02446.14
mgm4492763	10564_3495_6876_+	Alpha-amylase	PF00128.21
mgm4492763	10684_7787_11456_-	Alpha-amylase	PF00128.21
mgm4492763	11254_38386_41018_+	Glyco_hydro_57	PF03065.12
mgm4492763	11261_4061_6199_+	Glyco_hydro_3	PF00933.18
mgm4492763	11261_4061_6199_+	Glyco_hydro_3_C	PF01915.19
mgm4492763	11541_1_1490_-	Glyco_hydro_77	PF02446.14
mgm4492763	11639_1021_4654_+	Alpha_L_fucos	PF01120.14
mgm4492763	11653_3163_10589_-	Glyco_hydro_92	PF07971.9
mgm4492763	11653_3163_10589_-	Glyco_hydro_92	PF07971.9
mgm4492763	11709_34510_44501_-	Alpha-amylase	PF00128.21
mgm4492763	11709_34510_44501_-	Alpha-amylase	PF00128.21
mgm4492763	11808_4979_8092_+	Glyco_hydro_65C	PF03633.12
mgm4492763	11808_4979_8092_+	Glyco_hydro_65N	PF03636.12
mgm4492763	11808_4979_8092_+	Glyco_hydro_65m	PF03632.12
mgm4492763	11977_1_764_+	Glyco_hydro_77	PF02446.14
mgm4492763	12048_1_1162_-	Alpha-amylase	PF00128.21
mgm4492763	12084_1_916_+	Glyco_hydro_26	PF02156.12
mgm4492763	12089_2665_4488_-	Alpha-amylase	PF00128.21
mgm4492763	12091_1_558_+	Glyco_hydro_88	PF07470.10
mgm4492763	12134_20067_26597_+	Glyco_hydro_92	PF07971.9
mgm4492763	12348_1_688_+	Glyco_hydro_20	PF00728.19
mgm4492763	12461_1_8732_-	Alpha_L_fucos	PF01120.14
mgm4492763	12803_1_655_+	Glyco_hydro_31	PF01055.23
mgm4492763	12988_1_775_+	Glyco_hydro_15	PF00723.18
mgm4492763	12988_1_775_+	Glyco_hydro_15	PF00723.18
mgm4492763	13010_1_1374_+	Alpha-amylase	PF00128.21
mgm4492763	13078_1_2098_-	Glyco_hydro_108	PF05838.9
mgm4492763	13080_1074_2121_-	Glyco_hydro_108	PF05838.9
mgm4492763	13310_1_740_+	Glyco_hydro_18	PF00704.25
mgm4492763	13473_1_634_+	Glyco_hydro_65N	PF03636.12
mgm4492763	13486_1_633_-	Glyco_hydro_3	PF00933.18
mgm4492763	13649_1414_4009_+	Glyco_hydro_39	PF01229.14
mgm4492763	13855_1_1219_-	Glyco_hydro_25	PF01183.17
mgm4492763	13857_1_1146_-	Glyco_hydro_31	PF01055.23
mgm4492763	13904_169_1250_+	Glyco_hydro_3	PF00933.18
mgm4492763	13986_11865_15294_+	Glyco_hydro_1	PF00232.15
mgm4492763	14050_1_1221_-	Glyco_hydro_77	PF02446.14
mgm4492763	14216_145_2156_-	Alpha-amylase	PF00128.21
mgm4492763	14319_1_1939_+	Glyco_hydro_31	PF01055.23
mgm4492763	14363_321_2636_-	Glyco_hydro_31	PF01055.23
mgm4492763	14420_8684_12291_-	Glyco_hydro_1	PF00232.15
mgm4492763	14421_859_7814_-	Glyco_hydro_38	PF01074.19
mgm4492763	14421_859_7814_-	Glyco_hydro_38C	PF07748.10
mgm4492763	14425_514_6687_-	Glyco_hydro_3	PF00933.18
mgm4492763	14426_13281_16397_+	Glyco_hydro_1	PF00232.15
mgm4492763	14426_13281_16397_+	Glyco_hydro_43	PF04616.11
mgm4492763	14431_4032_9741_+	Glyco_hydro_1	PF00232.15
mgm4492763	14617_1_746_+	Alpha-amylase	PF00128.21
mgm4492763	14972_3162_4504_-	Glyco_hydro_3	PF00933.18
mgm4492763	15028_1_2344_+	Glyco_hydro_20	PF00728.19
mgm4492763	15139_28_2954_-	Glyco_hydro_42M	PF08532.7
mgm4492763	15139_28_2954_-	Glyco_hydro_42	PF02449.12
mgm4492763	15185_163_2010_-	Alpha-amylase	PF00128.21
mgm4492763	15218_1833_3459_-	Glyco_hydro_57	PF03065.12
mgm4492763	15235_641_3730_-	Alpha-amylase	PF00128.21
mgm4492763	15283_1_2159_-	Glyco_hydro_57	PF03065.12
mgm4492763	15361_1209_2750_-	Alpha-amylase	PF00128.21
mgm4492763	15367_1_5284_+	Glyco_hydro_25	PF01183.17
mgm4492763	15382_2541_3790_-	Glyco_hydro_3	PF00933.18
mgm4492763	15429_8936_10294_+	Glyco_hydro_1	PF00232.15
mgm4492763	15438_1_2248_-	Alpha-amylase	PF00128.21
mgm4492763	15528_5828_8236_-	Alpha-amylase	PF00128.21
mgm4492763	15553_2997_8697_-	Alpha-amylase	PF00128.21
mgm4492763	15553_2997_8697_-	Alpha-amylase	PF00128.21
mgm4492763	15553_2997_8697_-	Alpha-amylase	PF00128.21
mgm4492763	15571_2052_3667_+	Alpha-amylase	PF00128.21
mgm4492763	15571_9134_10947_+	Alpha-amylase	PF00128.21
mgm4492763	15612_10088_14659_-	Glyco_hydro_106	PF17132.1
mgm4492763	15612_10088_14659_-	Glyco_hydro_43	PF04616.11
mgm4492763	15613_6058_11008_+	Glyco_hydro_3	PF00933.18
mgm4492763	15621_18131_20985_-	Alpha-amylase	PF00128.21
mgm4492763	15631_8043_16442_+	Glyco_hydro_57	PF03065.12
mgm4492763	15634_20122_22276_-	Glyco_hydro_77	PF02446.14
mgm4492763	15663_3038_7720_-	Glyco_hydro_1	PF00232.15
mgm4492763	15670_53314_54490_-	Glyco_hydro_18	PF00704.25
mgm4492763	15672_41314_50051_-	Glyco_hydro_57	PF03065.12
mgm4492763	15716_1_1216_-	Melibiase	PF02065.15
mgm4492763	15808_1_603_+	Alpha-amylase	PF00128.21
mgm4492763	15981_1_750_-	Alpha-amylase	PF00128.21
mgm4492763	16158_1_564_-	Glyco_hydro_65m	PF03632.12
mgm4492763	16295_1_789_-	Glyco_hydro_4C	PF11975.5
mgm4492763	16295_1_789_-	Glyco_hydro_4	PF02056.13
mgm4492763	16384_1_1403_+	Glyco_hydro_88	PF07470.10
mgm4492763	16558_2275_5963_+	Glyco_hydro_97	PF10566.6
mgm4492763	16559_926_2557_-	Alpha-amylase	PF00128.21
mgm4492763	16616_13723_17875_+	Alpha-amylase	PF00128.21
mgm4492763	16616_13723_17875_+	Glyco_hydro_57	PF03065.12
mgm4492763	16617_5032_9757_-	Glyco_hydro_77	PF02446.14
mgm4492763	16644_463_3170_-	Alpha-amylase	PF00128.21
mgm4492763	16664_59108_64107_-	Glyco_hydro_16	PF00722.18
mgm4492763	16664_59108_64107_-	Glyco_hydro_3_C	PF01915.19
mgm4492763	16664_59108_64107_-	Glyco_hydro_3	PF00933.18
mgm4492763	16664_74992_75767_+	Glyco_hydro_35	PF01301.16
mgm4492763	16685_370_2589_-	Glyco_hydro_3_C	PF01915.19
mgm4492763	16685_370_2589_-	Glyco_hydro_3	PF00933.18
mgm4492763	16685_3345_10719_-	Glyco_hydro_16	PF00722.18
mgm4492763	16889_40308_47585_+	Glyco_hydro_43	PF04616.11
mgm4492763	16889_40308_47585_+	Glyco_hydro_28	PF00295.14
mgm4492763	17026_16014_19936_+	Glyco_hydro_77	PF02446.14
mgm4492763	17026_16014_19936_+	Alpha-amylase	PF00128.21
mgm4492763	17026_19942_20987_+	Glyco_hydro_57	PF03065.12
mgm4492763	17027_228_713_+	Glyco_hydro_108	PF05838.9
mgm4492763	17150_1_1290_-	Glyco_hydro_38C	PF07748.10
mgm4492763	17200_1091_2683_-	Alpha-amylase	PF00128.21
mgm4492763	17276_1_7524_-	Glyco_hydro_18	PF00704.25
mgm4492763	17276_9513_18730_+	Glyco_hydro_9	PF00759.16
mgm4492763	17291_1003_3710_+	Glyco_hydro_2_N	PF02837.15
mgm4492763	17303_1_937_-	Glyco_hydro_77	PF02446.14
mgm4492763	17336_2660_4985_+	Glyco_hydro_65C	PF03633.12
mgm4492763	17336_2660_4985_+	Glyco_hydro_65m	PF03632.12
mgm4492763	17336_2660_4985_+	Glyco_hydro_65N	PF03636.12
mgm4492763	17438_1_6348_+	Alpha-amylase	PF00128.21
mgm4492763	17438_1_6348_+	Glyco_hydro_57	PF03065.12
mgm4492763	17443_3329_10737_+	Glyco_hydro_77	PF02446.14
mgm4492763	17482_1_1740_-	Glyco_hydro_57	PF03065.12
mgm4492763	17623_1_1441_-	Alpha-amylase	PF00128.21
mgm4492763	17623_1_1441_-	Glyco_hydro_77	PF02446.14
mgm4492763	17641_3314_4321_+	Glyco_hydro_3	PF00933.18
mgm4492763	17720_17553_19693_+	Glyco_hydro_25	PF01183.17
mgm4492763	17731_5260_7551_+	Glyco_hydro_92	PF07971.9
mgm4492763	17731_13179_18691_+	Glyco_hydro_36C	PF16874.2
mgm4492763	17731_13179_18691_+	Melibiase	PF02065.15
mgm4492763	17731_13179_18691_+	Glyco_hydro_28	PF00295.14
mgm4492763	17731_13179_18691_+	Glyco_hydro_36N	PF16875.2
mgm4492763	17731_32136_33210_+	Glyco_hydro_16	PF00722.18
mgm4492763	17732_43981_45318_+	Glyco_hydro_77	PF02446.14
mgm4492763	17758_5686_8263_+	Glyco_hydro_77	PF02446.14
mgm4492763	17833_811_1700_-	Glyco_hydro_15	PF00723.18
mgm4492763	17839_25315_26566_+	Cellulase	PF00150.15
mgm4492763	17887_9393_17183_+	Glyco_hydro_35	PF01301.16
mgm4492763	17968_1_850_-	Glyco_hydro_42	PF02449.12
mgm4492763	17969_1192_3761_+	Glyco_hydro_20	PF00728.19
mgm4492763	18034_2871_5300_-	Glyco_hydro_3	PF00933.18
mgm4492763	18034_5361_9238_-	Glyco_hydro_36	PF17167.1
mgm4492763	18131_1756_4468_+	Glyco_hydro_3	PF00933.18
mgm4492763	18196_1_7732_-	Glyco_hydro_92	PF07971.9
mgm4492763	18253_5023_8439_+	Alpha-amylase	PF00128.21
mgm4492763	18403_1_2819_-	Alpha-amylase	PF00128.21
mgm4492763	18534_1_746_-	Alpha-amylase	PF00128.21
mgm4492763	18635_1_706_-	Glyco_hydro_77	PF02446.14
mgm4492763	18800_158_4427_+	Glyco_hydro_15	PF00723.18
mgm4492763	19000_1_2029_+	Glyco_hydro_3	PF00933.18
mgm4492763	19056_1015_2617_+	Glyco_hydro_57	PF03065.12
mgm4492763	19238_7483_10971_-	Alpha-amylase	PF00128.21
mgm4492763	19280_2279_4240_+	Glyco_hydro_65m	PF03632.12
mgm4492763	19280_2279_4240_+	Glyco_hydro_65N	PF03636.12
mgm4492763	19339_20562_21465_+	Glyco_hydro_20	PF00728.19
mgm4492763	19339_36140_38242_+	Glyco_hydro_88	PF07470.10
mgm4492763	19339_56393_59777_+	Glyco_hydro_92	PF07971.9
mgm4492763	19422_3573_5876_+	Cellulase	PF00150.15
mgm4492763	19452_5424_7968_+	Glyco_hydro_43	PF04616.11
mgm4492763	19563_1_2023_+	Cellulase	PF00150.15
mgm4492763	19603_1_1217_+	Glyco_hydro_3_C	PF01915.19
mgm4492763	19603_1439_2975_+	Glyco_hydro_36	PF17167.1
mgm4492763	19644_5535_12306_-	Glyco_hydro_57	PF03065.12
mgm4492763	19836_4344_6458_-	Alpha-amylase	PF00128.21
mgm4492763	19836_9950_11398_+	Glyco_hydro_1	PF00232.15
mgm4492763	19910_1_1856_-	Glyco_hydro_57	PF03065.12
mgm4492763	19978_1_7545_-	Cellulase	PF00150.15
mgm4492763	20010_4619_6643_-	Glyco_hydro_108	PF05838.9
mgm4492763	20197_5964_10117_+	Glyco_hydro_65m	PF03632.12
mgm4492763	20197_5964_10117_+	Glyco_hydro_65C	PF03633.12
mgm4492763	20197_5964_10117_+	Alpha-amylase	PF00128.21
mgm4492763	20197_5964_10117_+	Glyco_hydro_65N	PF03636.12
mgm4492763	20197_10128_11498_+	Alpha-amylase	PF00128.21
mgm4492763	20197_10128_11498_+	Alpha-amylase	PF00128.21
mgm4492763	20197_11672_14526_-	Alpha-amylase	PF00128.21
mgm4492763	20224_1_1878_+	Glyco_hydro_88	PF07470.10
mgm4492763	20261_3354_5555_-	Glyco_hydro_1	PF00232.15
mgm4492763	20314_1570_2874_+	Glyco_hydro_57	PF03065.12
mgm4492763	20333_403_4937_-	Glyco_hydro_97	PF10566.6
mgm4492763	20333_4966_7348_-	Glyco_hydro_3_C	PF01915.19
mgm4492763	20333_4966_7348_-	Glyco_hydro_3	PF00933.18
mgm4492763	20333_18959_21268_-	Glyco_hydro_3	PF00933.18
mgm4492763	20333_18959_21268_-	Glyco_hydro_3_C	PF01915.19
mgm4492763	20333_21374_22310_-	Glyco_hydro_92	PF07971.9
mgm4492763	20333_22413_24662_-	Glyco_hydro_92	PF07971.9
mgm4492763	20591_1_887_-	Alpha-amylase	PF00128.21
mgm4492763	20647_1_2686_-	Glyco_hydro_36	PF17167.1
mgm4492763	20819_2717_4196_+	Alpha-amylase	PF00128.21
mgm4492763	20865_1_2166_-	Alpha-amylase	PF00128.21
mgm4492763	21005_1243_2743_+	Glyco_hydro_77	PF02446.14
mgm4492763	21114_1_3469_+	Alpha-amylase	PF00128.21
mgm4492763	21114_1_3469_+	Alpha-amylase	PF00128.21
mgm4492763	21114_3542_6511_+	Alpha-amylase	PF00128.21
mgm4492763	21248_6739_7321_+	Glyco_hydro_57	PF03065.12
mgm4492763	21250_8323_10614_+	Glyco_hydro_57	PF03065.12
mgm4492763	21275_1_1085_-	Glyco_hydro_2	PF00703.18
mgm4492763	21275_1_1085_-	Glyco_hydro_2_N	PF02837.15
mgm4492763	21558_1541_2233_+	Glyco_hydro_108	PF05838.9
mgm4492763	21638_5741_8010_+	Glyco_hydro_57	PF03065.12
mgm4492763	21638_8067_11528_-	Alpha-amylase	PF00128.21
mgm4492763	21774_825_3208_-	Glyco_hydro_36	PF17167.1
mgm4492763	21783_3125_7229_-	Alpha-amylase	PF00128.21
mgm4492763	21783_3125_7229_-	Glyco_hydro_77	PF02446.14
mgm4492763	21951_1_752_-	Glyco_hydro_31	PF01055.23
mgm4492763	22010_1_804_+	Glyco_hydro_65C	PF03633.12
mgm4492763	22101_234_2470_+	Glyco_hydro_25	PF01183.17
mgm4492763	22129_1_3259_-	Glyco_hydro_2	PF00703.18
mgm4492763	22129_1_3259_-	Glyco_hydro_2_N	PF02837.15
mgm4492763	22129_1_3259_-	Glyco_hydro_2_C	PF02836.14
mgm4492763	22144_1072_4289_+	Glyco_hydro_77	PF02446.14
mgm4492763	22376_1_1154_+	Glyco_hydro_3	PF00933.18
mgm4492763	22502_907_1723_+	Glyco_hydro_2_N	PF02837.15
mgm4492763	22780_570_2491_+	Cellulase	PF00150.15
mgm4492763	22849_1_1398_-	Glyco_hydro_57	PF03065.12
mgm4492763	22908_35_2268_+	Alpha-amylase	PF00128.21
mgm4492763	22933_12283_19657_-	Glyco_hydro_1	PF00232.15
mgm4492763	22938_2378_5226_-	Glyco_hydro_32N	PF00251.17
mgm4492763	22992_1_569_-	Glyco_hydro_2_N	PF02837.15
mgm4492763	23016_1_578_+	Glyco_hydro_31	PF01055.23
mgm4492763	23119_1_2638_-	Glyco_hydro_2	PF00703.18
mgm4492763	23119_1_2638_-	Glyco_hydro_2_C	PF02836.14
mgm4492763	23119_1_2638_-	Glyco_hydro_2_N	PF02837.15
mgm4492763	23156_1_831_+	Glyco_hydro_3	PF00933.18
mgm4492763	23260_7065_8195_+	Glyco_hydro_2	PF00703.18
mgm4492763	23260_7065_8195_+	Glyco_hydro_2_N	PF02837.15
mgm4492763	23263_1_538_-	Glyco_hydro_25	PF01183.17
mgm4492763	23307_53639_56081_-	Glyco_hydro_26	PF02156.12
mgm4492763	23307_57313_61497_-	Glyco_hydro_2_C	PF02836.14
mgm4492763	23307_57313_61497_-	Glyco_hydro_2_N	PF02837.15
mgm4492763	23307_57313_61497_-	Glyco_hydro_2	PF00703.18
mgm4492763	23307_61548_62442_-	Glyco_hydro_31	PF01055.23
mgm4492763	23451_1538_10247_-	Glyco_hydro_25	PF01183.17
mgm4492763	23648_1_608_-	Glyco_hydro_92	PF07971.9
mgm4492763	23664_1_587_+	Glyco_hydro_31	PF01055.23
mgm4492763	23685_1_666_-	Alpha-amylase	PF00128.21
mgm4492763	23884_1_1798_+	Alpha-amylase	PF00128.21
mgm4492763	23886_1_1915_+	Glyco_hydro_31	PF01055.23
mgm4492763	24001_728_3163_+	Glyco_hydro_57	PF03065.12
mgm4492763	24083_1_574_+	Glyco_hydro_3	PF00933.18
mgm4492763	24123_1_1061_+	Glyco_hydro_77	PF02446.14
mgm4492763	24165_1170_1917_-	Alpha-amylase	PF00128.21
mgm4492763	24177_1_2468_-	Glyco_hydro_20	PF00728.19
mgm4492763	24348_1_854_+	Glyco_hydro_36	PF17167.1
mgm4492763	24456_1_2474_+	Glyco_hydro_3	PF00933.18
mgm4492763	24456_1_2474_+	Glyco_hydro_3_C	PF01915.19
mgm4492763	24561_1224_2037_+	Alpha-amylase	PF00128.21
mgm4492763	24588_1_2330_+	Glyco_hydro_65C	PF03633.12
mgm4492763	24588_1_2330_+	Glyco_hydro_65m	PF03632.12
mgm4492763	24591_1794_3379_-	Glyco_hydro_130	PF04041.10
mgm4492763	24720_1537_8637_-	Glyco_hydro_67N	PF03648.11
mgm4492763	24720_1537_8637_-	Glyco_hydro_67C	PF07477.9
mgm4492763	24720_1537_8637_-	Glyco_hydro_67M	PF07488.9
mgm4492763	24720_8823_13801_+	Glyco_hydro_3	PF00933.18
mgm4492763	24720_8823_13801_+	Glyco_hydro_3_C	PF01915.19
mgm4492763	24720_8823_13801_+	Glyco_hydro_10	PF00331.17
mgm4492763	24799_1_521_-	Glyco_hydro_77	PF02446.14
mgm4492763	24896_1_597_+	Glyco_hydro_4C	PF11975.5
mgm4492763	24896_1_597_+	Glyco_hydro_4	PF02056.13
mgm4492763	24959_1_901_-	Glyco_hydro_1	PF00232.15
mgm4492763	24969_1_943_-	Glyco_hydro_3_C	PF01915.19
mgm4492763	25192_353_1179_+	Glyco_hydro_3	PF00933.18
mgm4492763	25235_1_1359_-	Glyco_hydro_97	PF10566.6
mgm4492763	25436_1_1059_+	Glyco_hydro_25	PF01183.17
mgm4492763	25494_1452_5358_-	Alpha-amylase	PF00128.21
mgm4492763	25635_408_1183_+	Glyco_hydro_4	PF02056.13
mgm4492763	25734_1021_2027_-	Alpha-amylase	PF00128.21
mgm4492763	25756_1078_2479_+	Glyco_hydro_4	PF02056.13
mgm4492763	25756_1078_2479_+	Glyco_hydro_4C	PF11975.5
mgm4492763	26201_1_923_+	Glyco_hydro_77	PF02446.14
mgm4492763	26560_1184_2106_+	Glyco_hydro_65N	PF03636.12
mgm4492763	26588_1_2137_-	Alpha-amylase	PF00128.21
mgm4492763	26605_927_2357_+	Glyco_hydro_65N	PF03636.12
mgm4492763	26728_62_1952_+	Glyco_hydro_77	PF02446.14
mgm4492763	26728_62_1952_+	Glyco_hydro_77	PF02446.14
mgm4492763	26840_1_2467_-	Glyco_hydro_25	PF01183.17
mgm4492763	26961_1_2653_-	Alpha-amylase	PF00128.21
mgm4492763	27009_1917_2731_+	Glyco_hydro_3	PF00933.18
mgm4492763	27045_1_2821_+	Glyco_hydro_57	PF03065.12
mgm4492763	27045_1_2821_+	Alpha-amylase	PF00128.21
mgm4492763	27100_1327_2938_+	Glyco_hydro_57	PF03065.12
mgm4492763	27126_2968_6776_+	Glyco_hydro_2_C	PF02836.14
mgm4492763	27660_2724_4728_-	Glyco_hydro_42M	PF08532.7
mgm4492763	27660_2724_4728_-	Glyco_hydro_42	PF02449.12
mgm4492763	27727_113_4815_+	Glyco_hydro_57	PF03065.12
mgm4492763	27771_2073_3042_-	Cellulase	PF00150.15
mgm4492763	27779_1_1238_-	Alpha-amylase	PF00128.21
mgm4492763	27781_1_2356_+	Alpha-amylase	PF00128.21
mgm4492763	27866_1_1236_-	Glyco_hydro_77	PF02446.14
mgm4492763	28074_1214_4075_+	Glyco_hydro_18	PF00704.25
mgm4492763	28093_6977_8536_+	Glyco_hydro_77	PF02446.14
mgm4492763	28141_5994_7493_+	Glyco_hydro_77	PF02446.14
mgm4492763	28143_1636_4210_+	Glyco_hydro_97	PF10566.6
mgm4492763	28158_9144_12902_+	Glyco_hydro_2_C	PF02836.14
mgm4492763	28158_9144_12902_+	Glyco_hydro_2_N	PF02837.15
mgm4492763	28158_9144_12902_+	Glyco_hydro_2	PF00703.18
mgm4492763	28179_3234_5149_+	Alpha_L_fucos	PF01120.14
mgm4492763	28179_13530_16791_+	Glyco_hydro_2_N	PF02837.15
mgm4492763	28179_13530_16791_+	Glyco_hydro_2	PF00703.18
mgm4492763	28179_13530_16791_+	Glyco_hydro_2_C	PF02836.14
mgm4492763	28254_1_489_+	Glyco_hydro_57	PF03065.12
mgm4492763	28597_1_514_-	Glyco_hydro_57	PF03065.12
mgm4492763	28843_1_473_+	Glyco_hydro_97	PF10566.6
mgm4492763	28958_1_519_+	Melibiase	PF02065.15
mgm4492763	29003_1_700_+	Melibiase	PF02065.15
mgm4492763	29528_1_509_-	Glyco_hydro_77	PF02446.14
mgm4492763	29529_1_631_-	Glyco_hydro_25	PF01183.17
mgm4492763	29678_1_468_-	Glyco_hydro_2_N	PF02837.15
mgm4492763	30007_1_463_-	Glyco_hydro_38C	PF07748.10
mgm4492763	30020_1_471_+	Glyco_hydro_35	PF01301.16
mgm4492763	30024_1_713_-	Glyco_hydro_43	PF04616.11
mgm4492763	30237_1_899_-	Glyco_hydro_3	PF00933.18
mgm4492763	30258_1_558_-	Glyco_hydro_3	PF00933.18
mgm4492763	30294_1_549_+	Glyco_hydro_20	PF00728.19
mgm4492763	30492_1_558_+	Glyco_hydro_88	PF07470.10
mgm4492763	30970_1_1718_+	Glyco_hydro_2_N	PF02837.15
mgm4492763	31067_1_568_-	Glyco_hydro_35	PF01301.16
mgm4492763	31151_92_943_+	Alpha_L_fucos	PF01120.14
mgm4492763	31175_307_972_+	Alpha-amylase	PF00128.21
mgm4492763	31175_307_972_+	Alpha-amylase	PF00128.21
mgm4492763	31305_1_583_-	Glyco_hydro_2_C	PF02836.14
mgm4492763	31374_1_667_-	Glyco_hydro_4	PF02056.13
mgm4492763	31570_1_952_+	Alpha-amylase	PF00128.21
mgm4492763	31772_1_657_-	Glyco_hydro_36C	PF16874.2
mgm4492763	31772_1_657_-	Melibiase	PF02065.15
mgm4492763	31809_1_470_+	Glyco_hydro_63	PF03200.13
mgm4492763	32282_1_500_+	Glyco_hydro_77	PF02446.14
mgm4492763	32414_1_727_-	Glyco_hydro_2	PF00703.18
mgm4492763	32414_1_727_-	Glyco_hydro_2_C	PF02836.14
mgm4492763	32438_1_456_+	Glyco_hydro_36N	PF16875.2
mgm4492763	32438_1_456_+	Melibiase	PF02065.15
mgm4492763	32868_1_473_-	Glyco_hydro_16	PF00722.18
mgm4492763	32919_1_534_+	Glyco_hydro_3	PF00933.18
mgm4492763	32960_49_1151_+	Glyco_hydro_2_C	PF02836.14
mgm4492763	32960_49_1151_+	Glyco_hydro_2	PF00703.18
mgm4492763	32995_1_710_+	Glyco_hydro_15	PF00723.18
mgm4492763	33007_1_575_+	Glyco_hydro_31	PF01055.23
mgm4492763	33711_1_743_+	Glyco_hydro_43	PF04616.11
mgm4492763	33711_1_743_+	Glyco_hydro_43	PF04616.11
mgm4492763	33797_1_615_+	Alpha_L_fucos	PF01120.14
mgm4492763	33928_1_638_-	Alpha-amylase	PF00128.21
mgm4492763	34091_1_1016_-	Glyco_hydro_57	PF03065.12
mgm4492763	34130_1_682_+	Alpha-amylase	PF00128.21
mgm4492763	34162_1_953_+	Glyco_hydro_77	PF02446.14
mgm4492763	34197_1_696_-	Cellulase	PF00150.15
mgm4492763	34331_1_848_-	Glyco_hydro_8	PF01270.14
mgm4492763	34403_1_1605_-	Glyco_hydro_88	PF07470.10
mgm4492763	34793_1_849_+	Glyco_hydro_2	PF00703.18
mgm4492763	34793_1_849_+	Glyco_hydro_2_C	PF02836.14
mgm4492763	35040_1_1331_-	Glyco_hydro_38C	PF07748.10
mgm4492763	35105_1_713_+	Alpha-amylase	PF00128.21
mgm4492763	35373_1_1050_+	Glyco_hydro_31	PF01055.23
mgm4492763	35432_1_546_-	Glyco_hydro_2_N	PF02837.15
mgm4492763	35468_1_1331_-	Glyco_hydro_77	PF02446.14
mgm4492763	35603_1_1182_+	Glyco_hydro_3	PF00933.18
mgm4492763	35603_1_1182_+	Glyco_hydro_3_C	PF01915.19
mgm4492763	35652_1_1556_-	Glyco_hydro_108	PF05838.9
mgm4492763	35811_1_1296_+	Melibiase_2	PF16499.2
mgm4492763	36060_795_1469_+	Alpha-amylase	PF00128.21
mgm4492763	36395_1_829_-	Glyco_hydro_25	PF01183.17
mgm4492763	36430_1_1779_+	Glyco_hydro_65N	PF03636.12
mgm4492763	36430_1_1779_+	Glyco_hydro_65m	PF03632.12
mgm4492763	36447_1_1616_+	Glyco_hydro_17	PF00332.15
mgm4492763	36477_78_1824_-	Alpha-amylase	PF00128.21
mgm4492763	36530_1_1455_-	Glyco_hydro_57	PF03065.12
mgm4492763	36569_1_547_+	Alpha_L_fucos	PF01120.14
mgm4492763	36712_538_4530_+	Glyco_hydro_65N	PF03636.12
mgm4492763	36712_538_4530_+	Glyco_hydro_65C	PF03633.12
mgm4492763	36712_538_4530_+	Glyco_hydro_65m	PF03632.12
mgm4492763	36716_2583_10652_-	Glyco_hydro_57	PF03065.12
mgm4492763	36744_1554_2835_+	Glyco_hydro_31	PF01055.23
mgm4492763	36746_17894_22422_+	Glyco_hydro_35	PF01301.16
mgm4492763	36746_22512_25916_+	Glyco_hydro_36	PF17167.1
mgm4492763	37148_1_1001_-	Glyco_hydro_38	PF01074.19
mgm4492763	37195_1_1133_+	Glyco_hydro_36	PF17167.1
mgm4492763	37414_6665_13642_-	Glyco_hydro_36	PF17167.1
mgm4492763	37424_22865_24484_-	Alpha-amylase	PF00128.21
mgm4492763	37453_871_9319_+	Glyco_hydro_57	PF03065.12
mgm4492763	37453_871_9319_+	Glyco_hydro_77	PF02446.14
mgm4492763	37453_871_9319_+	Alpha-amylase	PF00128.21
mgm4492763	37453_871_9319_+	Glyco_hydro_57	PF03065.12
mgm4492763	37825_1_794_+	Glyco_hydro_2_C	PF02836.14
mgm4492763	38428_1_1080_-	Glyco_hydro_25	PF01183.17
mgm4492763	38518_1_1928_+	Melibiase	PF02065.15
mgm4492763	38518_1_1928_+	Glyco_hydro_36N	PF16875.2
mgm4492763	38518_1_1928_+	Glyco_hydro_36C	PF16874.2
mgm4492763	38614_760_5575_-	Glyco_hydro_32N	PF00251.17
mgm4492763	39435_1_559_+	Alpha-amylase	PF00128.21
mgm4492763	39604_1_600_+	Melibiase	PF02065.15
mgm4492763	39604_1_600_+	Glyco_hydro_36C	PF16874.2
mgm4492763	39894_607_2042_-	Glyco_hydro_3	PF00933.18
mgm4492763	39926_1_2676_-	Glyco_hydro_36	PF17167.1
mgm4492763	40086_123_2741_-	Glyco_hydro_43	PF04616.11
mgm4492763	40139_62_1274_+	Glyco_hydro_57	PF03065.12
mgm4492763	40252_1_1783_+	Glyco_hydro_38C	PF07748.10
mgm4492763	40387_1_3465_+	Glyco_hydro_25	PF01183.17
mgm4492763	40439_1_3620_+	Glyco_hydro_88	PF07470.10
mgm4492763	40439_1_3620_+	Melibiase_2	PF16499.2
mgm4492763	40572_1_2162_-	Glyco_hydro_88	PF07470.10
mgm4492763	40574_1_4526_-	Melibiase	PF02065.15
mgm4492763	40628_2722_4894_+	Glyco_hydro_130	PF04041.10
mgm4492763	40680_191_4922_-	Glyco_hydro_16	PF00722.18
mgm4492763	40701_612_5465_-	Glyco_hydro_25	PF01183.17
mgm4492763	40816_4663_6451_+	Glyco_hydro_2	PF00703.18
mgm4492763	40816_4663_6451_+	Glyco_hydro_2_N	PF02837.15
mgm4492763	40883_1_1085_-	Glyco_hydro_38	PF01074.19
mgm4492763	40889_577_2586_+	Glyco_hydro_42	PF02449.12
mgm4492763	40889_577_2586_+	Glyco_hydro_42M	PF08532.7
mgm4492763	40943_3210_7543_+	Glyco_hydro_31	PF01055.23
mgm4492763	40969_5389_9204_+	Melibiase	PF02065.15
mgm4492763	41060_5172_10427_-	Glyco_hydro_38C	PF07748.10
mgm4492763	41060_5172_10427_-	Glyco_hydro_38	PF01074.19
mgm4492763	41060_5172_10427_-	Glyco_hydro_28	PF00295.14
mgm4492763	41086_7066_9182_+	Alpha-amylase	PF00128.21
mgm4492763	41130_7724_14017_+	Glyco_hydro_15	PF00723.18
mgm4492763	41141_8446_11967_+	Glyco_hydro_15	PF00723.18
mgm4492763	41141_12027_16008_+	Glyco_hydro_66	PF13199.3
mgm4492763	41159_13677_17653_-	Alpha-amylase	PF00128.21
mgm4492763	41179_3444_8314_-	Glyco_hydro_38	PF01074.19
mgm4492763	41179_3444_8314_-	Glyco_hydro_38C	PF07748.10
mgm4492763	41183_5671_7685_-	Glyco_hydro_1	PF00232.15
mgm4492763	41186_19365_22101_-	Alpha-amylase	PF00128.21
mgm4492763	41187_15925_18331_+	Glyco_hydro_1	PF00232.15
mgm4492763	41216_449_1897_-	Glyco_hydro_1	PF00232.15
mgm4492763	41225_21829_29743_-	Glyco_hydro_3	PF00933.18
mgm4492763	41225_21829_29743_-	Glyco_hydro_3_C	PF01915.19
mgm4492763	41225_21829_29743_-	Glyco_hydro_3	PF00933.18
mgm4492763	41225_21829_29743_-	Glyco_hydro_3_C	PF01915.19
mgm4492763	41225_31586_33111_-	Glyco_hydro_1	PF00232.15
mgm4492763	41228_28866_30188_-	Glyco_hydro_4	PF02056.13
mgm4492763	41228_28866_30188_-	Glyco_hydro_4C	PF11975.5
mgm4492763	41228_31916_34477_-	Glyco_hydro_38	PF01074.19
mgm4492763	41233_3571_5977_-	Glyco_hydro_20	PF00728.19
mgm4492763	41248_18091_20701_-	Glyco_hydro_17	PF00332.15
mgm4492763	41250_68879_70847_-	Glyco_hydro_17	PF00332.15
mgm4492763	41434_1_604_-	Glyco_hydro_25	PF01183.17
mgm4492763	41540_224_1813_-	Glyco_hydro_42	PF02449.12
mgm4492763	41613_1_535_+	Glyco_hydro_77	PF02446.14
mgm4492763	41645_1_471_+	Alpha-amylase	PF00128.21
mgm4492763	42324_1_493_+	Glyco_hydro_4C	PF11975.5
mgm4492763	43353_2354_4051_-	Glyco_hydro_3_C	PF01915.19
mgm4492763	43353_2354_4051_-	Glyco_hydro_3	PF00933.18
mgm4492763	43537_1_519_+	Glyco_hydro_1	PF00232.15
mgm4492763	43880_456_914_+	Glyco_hydro_1	PF00232.15
mgm4492763	44072_1_1176_+	Cellulase	PF00150.15
mgm4492763	44124_1_1281_-	Glyco_hydro_38C	PF07748.10
mgm4492763	44149_1_2028_+	Glyco_hydro_25	PF01183.17
mgm4492763	44190_1_592_-	Glyco_hydro_2_N	PF02837.15
mgm4492763	44300_1_1248_-	Alpha-amylase	PF00128.21
mgm4492763	44665_672_1346_-	Glyco_hydro_3	PF00933.18
mgm4492763	46371_1_457_+	Glyco_hydro_77	PF02446.14
mgm4492763	46731_1_474_-	Glyco_hydro_3	PF00933.18
mgm4492763	46802_1_482_+	Glyco_hydro_26	PF02156.12
mgm4492763	47500_1_504_-	Glyco_hydro_43	PF04616.11
mgm4492763	ckmer87_456_1311_2584_+	Glyco_hydro_1	PF00232.15
mgm4492763	ckmer87_500_1_1954_+	Glyco_hydro_77	PF02446.14
mgm4492763	ckmer87_519_1_2559_-	Alpha-amylase	PF00128.21
mgm4492763	ckmer87_519_1_2559_-	Alpha-amylase	PF00128.21
mgm4492763	ckmer87_519_2725_5521_-	Glyco_hydro_53	PF07745.10
mgm4492763	ckmer87_519_2725_5521_-	Alpha-amylase	PF00128.21
mgm4492763	ckmer87_584_3053_4043_-	Alpha-amylase	PF00128.21
mgm4492763	ckmer87_606_3163_7660_+	Alpha-amylase	PF00128.21
mgm4492763	ckmer87_606_3163_7660_+	Glyco_hydro_57	PF03065.12
mgm4492763	ckmer87_892_1_1215_-	Alpha-amylase	PF00128.21
mgm4492763	ckmer87_892_1_1215_-	Alpha-amylase	PF00128.21
mgm4492763	ckmer87_1341_1_2067_-	Glyco_hydro_18	PF00704.25
mgm4492763	ckmer87_1488_1_1407_+	Glyco_hydro_31	PF01055.23
mgm4492763	ckmer87_1936_3369_4712_+	Glyco_hydro_100	PF12899.4
mgm4492763	ckmer87_2340_1_2332_+	Glyco_hydro_4C	PF11975.5
mgm4492763	ckmer87_2340_1_2332_+	Glyco_hydro_4	PF02056.13
mgm4492763	ckmer87_2940_1_1151_-	Glyco_hydro_31	PF01055.23
mgm4492763	ckmer87_2956_1_1074_+	Glyco_hydro_77	PF02446.14
mgm4492763	ckmer87_2956_1362_3778_-	Glyco_hydro_57	PF03065.12
mgm4492763	ckmer87_2973_182_2032_+	Alpha-amylase	PF00128.21
mgm4492763	ckmer87_2973_2055_4436_+	Alpha-amylase	PF00128.21
mgm4492763	ckmer87_3352_514_1674_+	Glyco_hydro_3	PF00933.18
mgm4492763	ckmer87_3598_1375_2700_-	Glyco_hydro_31	PF01055.23
mgm4492763	ckmer87_3915_650_2102_+	Alpha-amylase	PF00128.21
mgm4492763	ckmer87_4102_1_701_+	Glyco_hydro_77	PF02446.14
mgm4492763	ckmer87_4142_1_786_-	Alpha-amylase	PF00128.21
mgm4492763	ckmer87_4196_1_1511_-	Glyco_hydro_1	PF00232.15
mgm4492763	ckmer87_4212_1_1749_+	Glyco_hydro_2_C	PF02836.14
mgm4492763	ckmer87_5206_1_691_+	Glyco_hydro_1	PF00232.15
mgm4492763	ckmer87_5775_3766_4729_-	Glyco_hydro_25	PF01183.17
mgm4492763	ckmer87_6096_1066_2681_+	Alpha-amylase	PF00128.21
mgm4492763	ckmer87_6208_2604_4424_+	Glyco_hydro_2_C	PF02836.14
mgm4492763	ckmer87_6208_2604_4424_+	Glyco_hydro_2	PF00703.18
mgm4492763	ckmer87_6208_2604_4424_+	Glyco_hydro_2_N	PF02837.15
mgm4492763	ckmer87_6218_370_1906_+	Alpha-amylase	PF00128.21
mgm4492763	ckmer87_6500_1_2288_-	Glyco_hydro_63	PF03200.13
mgm4492763	ckmer87_6688_6129_8195_-	Glyco_hydro_97	PF10566.6
mgm4492763	ckmer87_6689_2336_4317_-	Glyco_hydro_3	PF00933.18
mgm4492763	ckmer87_6971_1229_1893_+	Glyco_hydro_25	PF01183.17
mgm4492763	ckmer87_7557_1_540_+	Glyco_hydro_2_C	PF02836.14
mgm4492763	ckmer87_7756_1433_4616_+	Glyco_hydro_38	PF01074.19
mgm4492763	ckmer87_7756_1433_4616_+	Glyco_hydro_38C	PF07748.10
mgm4492763	ckmer87_7756_4633_7544_+	Glyco_hydro_38	PF01074.19
mgm4492763	ckmer87_7756_4633_7544_+	Glyco_hydro_38C	PF07748.10
mgm4492763	ckmer87_7820_1_2014_-	Glyco_hydro_3	PF00933.18
mgm4492763	ckmer87_7825_1_1686_+	Glyco_hydro_38C	PF07748.10
mgm4492763	ckmer87_8210_1_1652_+	Glyco_hydro_18	PF00704.25
mgm4492763	ckmer87_8370_1_2425_+	Glyco_hydro_36	PF17167.1
mgm4492763	ckmer87_8586_1700_2960_-	Glyco_hydro_100	PF12899.4
mgm4492763	ckmer87_8597_241_1451_-	Glyco_hydro_57	PF03065.12
mgm4492763	ckmer87_8816_1_741_-	Glyco_hydro_3_C	PF01915.19
mgm4492763	ckmer87_9011_1_807_-	Glyco_hydro_3_C	PF01915.19
mgm4492763	ckmer87_10753_1465_2423_+	Glyco_hydro_25	PF01183.17
mgm4492763	ckmer87_11743_1_597_+	Glyco_hydro_2_C	PF02836.14
mgm4492763	ckmer87_12359_1_465_+	Glyco_hydro_1	PF00232.15
mgm4492763	ckmer87_12702_1248_2709_-	Alpha-amylase	PF00128.21
mgm4492763	ckmer87_12757_1_2078_-	Glyco_hydro_3	PF00933.18
mgm4492763	ckmer87_13009_1_460_-	Alpha-amylase	PF00128.21
mgm4492763	ckmer87_13037_1_1466_-	Glyco_hydro_2_N	PF02837.15
mgm4492763	ckmer87_13037_1_1466_-	Glyco_hydro_2	PF00703.18
mgm4492763	ckmer87_13303_1373_2331_+	Glyco_hydro_76	PF03663.11
mgm4492763	ckmer87_13376_1_604_-	Alpha-amylase	PF00128.21
mgm4492763	ckmer87_13376_1_604_-	Alpha-amylase	PF00128.21
mgm4492763	ckmer87_14212_3824_4707_-	Alpha-amylase	PF00128.21
mgm4492763	ckmer87_14283_1_4989_-	Alpha-amylase	PF00128.21
mgm4492763	ckmer87_14291_1_838_+	Alpha-amylase	PF00128.21
mgm4492763	ckmer87_14436_1_719_+	Glyco_hydro_65C	PF03633.12
mgm4492763	ckmer87_14436_1_719_+	Glyco_hydro_36	PF17167.1
mgm4492763	ckmer87_14436_777_2189_+	Glyco_hydro_36	PF17167.1
mgm4492763	ckmer87_14565_1_748_-	Glyco_hydro_77	PF02446.14
mgm4492763	ckmer87_14960_1_2437_-	Glyco_hydro_43	PF04616.11
mgm4492763	ckmer87_14960_1_2437_-	Glyco_hydro_2_C	PF02836.14
mgm4492763	ckmer87_14960_1_2437_-	Glyco_hydro_2	PF00703.18
mgm4492763	ckmer87_14960_1_2437_-	Glyco_hydro_2_N	PF02837.15
mgm4492763	ckmer87_14966_674_2401_+	Glyco_hydro_43	PF04616.11
mgm4492763	ckmer87_15003_1_1047_-	Glyco_hydro_2	PF00703.18
mgm4492763	ckmer87_15108_1_914_+	Glyco_hydro_1	PF00232.15
mgm4492763	ckmer87_16105_1_722_+	Glyco_hydro_2_N	PF02837.15
mgm4492763	ckmer87_16160_201_1364_+	Glyco_hydro_57	PF03065.12
mgm4492763	ckmer87_16591_1_738_-	Alpha-amylase	PF00128.21
mgm4492763	ckmer87_16995_533_1688_+	Glyco_hydro_3	PF00933.18
mgm4492763	ckmer87_16995_533_1688_+	Glyco_hydro_3_C	PF01915.19
mgm4492763	ckmer87_17018_1_993_+	Glyco_hydro_25	PF01183.17
mgm4492763	ckmer87_17209_616_1203_+	Alpha-amylase	PF00128.21
mgm4492763	ckmer87_17509_1_685_-	Glyco_hydro_38C	PF07748.10
mgm4492763	ckmer87_17611_1_1120_-	Glyco_hydro_57	PF03065.12
mgm4492763	ckmer87_17787_1_477_-	Glyco_hydro_3	PF00933.18
mgm4492763	ckmer87_18309_1_486_+	Glyco_hydro_2_C	PF02836.14
mgm4492763	ckmer87_18321_1_637_+	Alpha-amylase	PF00128.21
mgm4492763	ckmer87_18383_1_3324_+	Glyco_hydro_3_C	PF01915.19
mgm4492763	ckmer87_18383_1_3324_+	Glyco_hydro_3	PF00933.18
mgm4492763	ckmer87_19299_9_1016_-	Glyco_hydro_88	PF07470.10
mgm4492763	ckmer87_19642_4672_7208_+	Alpha-amylase	PF00128.21
mgm4492763	ckmer87_19642_4672_7208_+	Alpha-amylase	PF00128.21
mgm4492763	ckmer87_19784_1_2128_-	Glyco_hydro_36	PF17167.1
mgm4492763	ckmer87_20079_1_3528_+	Glyco_hydro_36	PF17167.1
mgm4492763	ckmer87_21124_1_1028_-	Glyco_hydro_77	PF02446.14
mgm4492763	ckmer87_21321_1_828_-	Glyco_hydro_25	PF01183.17
mgm4492763	ckmer87_21532_1478_3182_+	Glyco_hydro_77	PF02446.14
mgm4492763	ckmer87_21750_1_476_-	Glyco_hydro_77	PF02446.14
mgm4492763	ckmer87_21861_1_630_-	Glyco_hydro_3_C	PF01915.19
mgm4492763	ckmer87_22667_1_486_+	Glyco_hydro_2_C	PF02836.14
mgm4492763	ckmer87_23072_1_1467_-	Glyco_hydro_3_C	PF01915.19
mgm4492763	ckmer87_23072_1_1467_-	Glyco_hydro_3	PF00933.18
mgm4492763	ckmer87_23146_8875_12588_-	Glyco_hydro_57	PF03065.12
mgm4492763	ckmer87_24223_1_497_+	Glyco_hydro_3	PF00933.18
mgm4492763	ckmer87_25096_1_847_-	Alpha-amylase	PF00128.21
mgm4492763	ckmer87_25199_1_711_-	Glyco_hydro_31	PF01055.23
mgm4492763	ckmer87_26070_1_642_-	Glyco_hydro_25	PF01183.17
mgm4492763	ckmer87_26802_1_2055_+	Glyco_hydro_36	PF17167.1
mgm4492763	ckmer87_29215_1_563_+	Glyco_hydro_57	PF03065.12
mgm4492763	ckmer87_29270_1_629_+	Glyco_hydro_3_C	PF01915.19
mgm4492763	ckmer87_29400_1_1000_-	Glyco_hydro_18	PF00704.25
mgm4492763	ckmer87_29539_1_1039_+	Glyco_hydro_31	PF01055.23
mgm4492763	ckmer87_32751_1_2128_-	Glyco_hydro_57	PF03065.12
mgm4492763	ckmer87_32953_1_700_+	Glyco_hydro_3	PF00933.18
mgm4492763	ckmer87_36040_1_686_+	Glyco_hydro_31	PF01055.23
mgm4492763	ckmer87_36296_1_899_-	Glyco_hydro_77	PF02446.14
mgm4492763	ckmer87_36413_1_1090_-	Alpha-amylase	PF00128.21
mgm4492763	ckmer83_774_1_1127_+	Glyco_hydro_88	PF07470.10
mgm4492763	ckmer83_907_1_1102_-	Alpha-amylase	PF00128.21
mgm4492763	ckmer83_1210_3295_4998_+	Alpha-amylase	PF00128.21
mgm4492763	ckmer83_3059_1_799_+	Glyco_hydro_25	PF01183.17
mgm4492763	ckmer83_3078_472_3304_-	Alpha-amylase	PF00128.21
mgm4492763	ckmer83_3591_2503_6355_+	Glyco_hydro_77	PF02446.14
mgm4492763	ckmer83_4185_1_864_-	Glyco_hydro_43	PF04616.11
mgm4492763	ckmer83_4768_3148_4756_+	Glyco_hydro_57	PF03065.12
mgm4492763	ckmer83_4896_454_1105_+	Alpha-amylase	PF00128.21
mgm4492763	ckmer83_4938_1_1511_-	Glyco_hydro_31	PF01055.23
mgm4492763	ckmer83_4970_1905_2789_+	Alpha-amylase	PF00128.21
mgm4492763	ckmer83_5574_1_982_-	Glyco_hydro_3	PF00933.18
mgm4492763	ckmer83_5574_1_982_-	Glyco_hydro_3_C	PF01915.19
mgm4492763	ckmer83_5853_1645_3191_-	Glyco_hydro_63	PF03200.13
mgm4492763	ckmer83_6128_1_1271_-	Cellulase	PF00150.15
mgm4492763	ckmer83_6129_1_2205_+	Glyco_hydro_88	PF07470.10
mgm4492763	ckmer83_6331_836_2161_+	Glyco_hydro_67N	PF03648.11
mgm4492763	ckmer83_7766_481_1557_+	Glyco_hydro_57	PF03065.12
mgm4492763	ckmer83_7788_1_1844_+	Glyco_hydro_31	PF01055.23
mgm4492763	ckmer83_7828_641_1424_+	Glyco_hydro_28	PF00295.14
mgm4492763	ckmer83_7831_423_1474_-	Glyco_hydro_16	PF00722.18
mgm4492763	ckmer83_7912_1_1149_+	Alpha-amylase	PF00128.21
mgm4492763	ckmer83_8187_1_662_+	Cellulase	PF00150.15
mgm4492763	ckmer83_8964_7233_9544_+	Alpha-amylase	PF00128.21
mgm4492763	ckmer83_8964_7233_9544_+	Alpha-amylase	PF00128.21
mgm4492763	ckmer83_9620_2159_2890_+	Glyco_hydro_31	PF01055.23
mgm4492763	ckmer83_9762_1043_2598_+	Glyco_hydro_3	PF00933.18
mgm4492763	ckmer83_9821_1_1159_-	Glyco_hydro_32N	PF00251.17
mgm4492763	ckmer83_9849_1_2581_-	Alpha-amylase	PF00128.21
mgm4492763	ckmer83_10186_1_2269_-	Glyco_hydro_2_N	PF02837.15
mgm4492763	ckmer83_10186_1_2269_-	Glyco_hydro_2	PF00703.18
mgm4492763	ckmer83_10186_1_2269_-	Glyco_hydro_2_C	PF02836.14
mgm4492763	ckmer83_10918_4447_7265_-	Glyco_hydro_57	PF03065.12
mgm4492763	ckmer83_10955_1_728_+	Glyco_hydro_43	PF04616.11
mgm4492763	ckmer83_10955_738_2019_-	Glyco_hydro_31	PF01055.23
mgm4492763	ckmer83_11635_1_1722_+	Glyco_hydro_77	PF02446.14
mgm4492763	ckmer83_11842_1_947_+	Alpha-amylase	PF00128.21
mgm4492763	ckmer83_12025_1_2702_-	Glyco_hydro_2_C	PF02836.14
mgm4492763	ckmer83_12025_1_2702_-	Glyco_hydro_2	PF00703.18
mgm4492763	ckmer83_12025_1_2702_-	Glyco_hydro_2_N	PF02837.15
mgm4492763	ckmer83_12119_1_1211_-	Alpha-amylase	PF00128.21
mgm4492763	ckmer83_13104_396_1814_+	Glyco_hydro_1	PF00232.15
mgm4492763	ckmer83_13104_2268_2976_-	Glyco_hydro_1	PF00232.15
mgm4492763	ckmer83_13842_214_1719_-	Glyco_hydro_77	PF02446.14
mgm4492763	ckmer83_14242_140_1294_+	Glyco_hydro_2	PF00703.18
mgm4492763	ckmer83_14242_140_1294_+	Glyco_hydro_2_N	PF02837.15
mgm4492763	ckmer83_14258_1_1829_+	Glyco_hydro_36N	PF16875.2
mgm4492763	ckmer83_14258_1_1829_+	Melibiase	PF02065.15
mgm4492763	ckmer83_14362_1_1327_-	Glyco_hydro_88	PF07470.10
mgm4492763	ckmer83_14415_1_568_+	Glyco_hydro_43	PF04616.11
mgm4492763	ckmer83_15065_959_2566_+	Alpha-amylase	PF00128.21
mgm4492763	ckmer83_15454_1_822_+	Melibiase	PF02065.15
mgm4492763	ckmer83_15454_1_822_+	Glyco_hydro_36C	PF16874.2
mgm4492763	ckmer83_16553_662_1320_+	Glyco_hydro_31	PF01055.23
mgm4492763	ckmer83_17109_149_2733_-	Glyco_hydro_3_C	PF01915.19
mgm4492763	ckmer83_17109_149_2733_-	Glyco_hydro_3	PF00933.18
mgm4492763	ckmer83_17202_2662_3792_+	Glyco_hydro_3	PF00933.18
mgm4492763	ckmer83_18347_1_476_+	Glyco_hydro_1	PF00232.15
mgm4492763	ckmer83_18925_1_1617_+	Glyco_hydro_25	PF01183.17
mgm4492763	ckmer83_18938_1_913_-	Glyco_hydro_43	PF04616.11
mgm4492763	ckmer83_19158_614_1577_+	Glyco_hydro_15	PF00723.18
mgm4492763	ckmer83_21072_1_744_-	Glyco_hydro_4	PF02056.13
mgm4492763	ckmer83_21072_1_744_-	Glyco_hydro_4C	PF11975.5
mgm4492763	ckmer83_22844_1_625_-	Glyco_hydro_3_C	PF01915.19
mgm4492763	ckmer83_23297_258_1920_-	Glyco_hydro_10	PF00331.17
mgm4492763	ckmer83_23302_1_1103_+	Glyco_hydro_43	PF04616.11
mgm4492763	ckmer83_23302_1188_4807_+	Glyco_hydro_2_C	PF02836.14
mgm4492763	ckmer83_23302_1188_4807_+	Glyco_hydro_43	PF04616.11
mgm4492763	ckmer83_23302_1188_4807_+	Glyco_hydro_2_N	PF02837.15
mgm4492763	ckmer83_23302_1188_4807_+	Glyco_hydro_2	PF00703.18
mgm4492763	ckmer83_23381_1_4354_+	Alpha-amylase	PF00128.21
mgm4492763	ckmer83_23575_207_867_+	Glyco_hydro_42	PF02449.12
mgm4492763	ckmer83_25318_1_600_+	Melibiase	PF02065.15
mgm4492763	ckmer83_25318_1_600_+	Glyco_hydro_36C	PF16874.2
mgm4492763	ckmer83_25337_804_1426_+	Alpha-amylase	PF00128.21
mgm4492763	ckmer79_1293_1_1185_+	Glyco_hydro_63	PF03200.13
mgm4492763	ckmer79_1293_1_1185_+	Glyco_hydro_63	PF03200.13
mgm4492763	ckmer79_1334_202_2205_+	Glyco_hydro_57	PF03065.12
mgm4492763	ckmer79_2074_610_2514_+	Glyco_hydro_4C	PF11975.5
mgm4492763	ckmer79_2074_610_2514_+	Glyco_hydro_4	PF02056.13
mgm4492763	ckmer79_2355_1_569_+	Alpha-amylase	PF00128.21
mgm4492763	ckmer79_2725_126_1448_-	Glyco_hydro_2_C	PF02836.14
mgm4492763	ckmer79_3415_1_778_-	Glyco_hydro_3	PF00933.18
mgm4492763	ckmer79_3759_1_1680_+	Glyco_hydro_57	PF03065.12
mgm4492763	ckmer79_3776_1_1437_-	Alpha-amylase	PF00128.21
mgm4492763	ckmer79_3858_2638_3760_+	Alpha-amylase	PF00128.21
mgm4492763	ckmer79_4263_1_1174_-	Alpha-amylase	PF00128.21
mgm4492763	ckmer79_4335_3695_4411_-	Glyco_hydro_25	PF01183.17
mgm4492763	ckmer79_5651_1_1869_-	Alpha-amylase	PF00128.21
mgm4492763	ckmer79_5884_1_572_-	Glyco_hydro_77	PF02446.14
mgm4492763	ckmer79_7510_1_1640_+	Glyco_hydro_36	PF17167.1
mgm4492763	ckmer79_7531_1_871_+	Alpha-amylase	PF00128.21
mgm4492763	ckmer79_7531_1_871_+	Alpha-amylase	PF00128.21
mgm4492763	ckmer79_7664_1_1515_+	Melibiase	PF02065.15
mgm4492763	ckmer79_9222_1_1434_-	Glyco_hydro_77	PF02446.14
mgm4492763	ckmer79_9565_1_1897_+	Alpha-amylase	PF00128.21
mgm4492763	ckmer79_9839_1_647_-	Glyco_hydro_57	PF03065.12
mgm4492763	ckmer79_10429_528_1827_-	Alpha-amylase	PF00128.21
mgm4492763	ckmer79_10449_5_2602_+	Glyco_hydro_57	PF03065.12
mgm4492763	ckmer79_10757_1_664_+	Alpha-amylase	PF00128.21
mgm4492763	ckmer79_11855_1_1283_+	Glyco_hydro_2_C	PF02836.14
mgm4492763	ckmer79_11855_1_1283_+	Glyco_hydro_2	PF00703.18
mgm4492763	ckmer79_12027_1_1132_-	Glyco_hydro_57	PF03065.12
mgm4492763	ckmer79_12053_27_1183_+	Glyco_hydro_32N	PF00251.17
mgm4492763	ckmer79_12075_390_1573_+	Glyco_hydro_16	PF00722.18
mgm4492763	ckmer79_12158_787_4910_-	Glyco_hydro_57	PF03065.12
mgm4492763	ckmer79_12279_1_549_+	Glyco_hydro_63	PF03200.13
mgm4492763	ckmer79_12305_1_642_-	Glyco_hydro_25	PF01183.17
mgm4492763	ckmer79_12448_361_1013_+	Glyco_hydro_2_N	PF02837.15
mgm4492763	ckmer79_12457_1_1133_-	Glyco_hydro_25	PF01183.17
mgm4492763	ckmer79_12478_848_1553_+	Glyco_hydro_32N	PF00251.17
mgm4492763	ckmer79_12478_848_1553_+	Glyco_hydro_43	PF04616.11
mgm4492763	ckmer79_12716_1_664_+	Glyco_hydro_43	PF04616.11
mgm4492763	ckmer79_13054_1_678_-	Glyco_hydro_31	PF01055.23
mgm4492763	ckmer79_13170_1_768_+	Glyco_hydro_2_C	PF02836.14
mgm4492763	ckmer79_13480_1_2489_-	Glyco_hydro_92	PF07971.9
mgm4492763	ckmer79_14556_597_1718_-	Alpha-amylase	PF00128.21
mgm4492763	ckmer79_14581_867_3144_-	Glyco_hydro_1	PF00232.15
mgm4492763	ckmer79_14996_1_635_-	Glyco_hydro_9	PF00759.16
mgm4492763	ckmer79_15252_1_1040_-	Glyco_hydro_57	PF03065.12
mgm4492763	ckmer79_16263_1_757_+	Glyco_hydro_77	PF02446.14
mgm4492763	ckmer79_16672_1083_2901_+	Glyco_hydro_65N	PF03636.12
mgm4492763	ckmer79_16672_1083_2901_+	Glyco_hydro_65m	PF03632.12
mgm4492763	ckmer79_18543_1_563_-	Glyco_hydro_77	PF02446.14
mgm4492763	ckmer79_19411_1_1265_+	Glyco_hydro_77	PF02446.14
mgm4492763	ckmer79_19633_1_2001_-	Glyco_hydro_16	PF00722.18
mgm4492763	ckmer79_21549_1_726_+	Glyco_hydro_57	PF03065.12
mgm4492763	ckmer79_21589_1_843_-	Glyco_hydro_25	PF01183.17
mgm4492763	ckmer79_23010_1_555_-	Glyco_hydro_28	PF00295.14
mgm4492763	ckmer79_23218_1_635_-	Glyco_hydro_4C	PF11975.5
mgm4492763	ckmer79_23248_121_675_+	Glyco_hydro_2_N	PF02837.15
mgm4492763	ckmer75_815_1_633_-	Glyco_hydro_20	PF00728.19
mgm4492763	ckmer75_889_1_1632_-	Cellulase	PF00150.15
mgm4492763	ckmer75_2067_194_1230_+	Alpha-amylase	PF00128.21
mgm4492763	ckmer75_3530_1_592_-	Glyco_hydro_3_C	PF01915.19
mgm4492763	ckmer75_3543_1_680_-	Glyco_hydro_43	PF04616.11
mgm4492763	ckmer75_3546_1_639_+	Glyco_hydro_3	PF00933.18
mgm4492763	ckmer75_3546_1_639_+	Glyco_hydro_3_C	PF01915.19
mgm4492763	ckmer75_3789_1_2335_+	Glyco_hydro_19	PF00182.16
mgm4492763	ckmer75_3844_1817_2403_-	Glyco_hydro_76	PF03663.11
mgm4492763	ckmer75_3973_4807_6797_+	Alpha-amylase	PF00128.21
mgm4492763	ckmer75_3973_4807_6797_+	Alpha-amylase	PF00128.21
mgm4492763	ckmer75_4184_1_743_-	Alpha-amylase	PF00128.21
mgm4492763	ckmer75_4894_1_562_-	Alpha-amylase	PF00128.21
mgm4492763	ckmer75_6297_1_831_+	Glyco_hydro_38	PF01074.19
mgm4492763	ckmer75_6581_1_699_+	Glyco_hydro_88	PF07470.10
mgm4492763	ckmer75_7165_1_1287_-	Alpha-amylase	PF00128.21
mgm4492763	ckmer75_7200_1_789_+	Glyco_hydro_4C	PF11975.5
mgm4492763	ckmer75_7200_1_789_+	Glyco_hydro_4	PF02056.13
mgm4492763	ckmer75_7421_1_920_-	Alpha-amylase	PF00128.21
mgm4492763	ckmer75_8838_1_563_+	Glyco_hydro_31	PF01055.23
mgm4492763	ckmer75_9520_1_457_-	Glyco_hydro_35	PF01301.16
mgm4492763	ckmer75_9564_1_1176_+	Glyco_hydro_3	PF00933.18
mgm4492763	ckmer75_10723_1_2825_-	Alpha-amylase	PF00128.21
mgm4492763	ckmer75_11286_1_1127_+	Glyco_hydro_57	PF03065.12
mgm4492763	ckmer75_11585_1186_2954_+	Glyco_hydro_35	PF01301.16
mgm4492763	ckmer75_11722_1_701_+	Glyco_hydro_2	PF00703.18
mgm4492763	ckmer75_11722_1_701_+	Glyco_hydro_2_C	PF02836.14
mgm4492763	ckmer75_12076_1_698_-	Glyco_hydro_2_N	PF02837.15
mgm4492763	ckmer75_12084_1477_2018_+	Glyco_hydro_3	PF00933.18
mgm4492763	ckmer75_12415_1_548_-	Glyco_hydro_1	PF00232.15
mgm4492763	ckmer75_13355_1_559_-	Glyco_hydro_77	PF02446.14
mgm4492763	ckmer75_13498_1_2176_+	Alpha-amylase	PF00128.21
mgm4492763	ckmer75_13498_1_2176_+	Alpha-amylase	PF00128.21
mgm4492763	ckmer75_13704_1_2229_-	Glyco_hydro_108	PF05838.9
mgm4492763	ckmer75_13728_247_1599_+	Glyco_hydro_1	PF00232.15
mgm4492763	ckmer75_14012_1_513_-	Glyco_hydro_88	PF07470.10
mgm4492763	ckmer75_14041_1_1011_+	Glyco_hydro_38	PF01074.19
mgm4492763	ckmer75_14115_1_1696_-	Glyco_hydro_77	PF02446.14
mgm4492763	ckmer75_16297_224_2143_-	Glyco_hydro_97	PF10566.6
mgm4492763	ckmer75_16301_1_2062_-	Alpha-amylase	PF00128.21
mgm4492763	ckmer75_16491_1_1182_+	Glyco_hydro_77	PF02446.14
mgm4492763	ckmer75_16494_2425_3478_-	Alpha-amylase	PF00128.21
mgm4492763	ckmer75_16520_1371_2573_-	Glyco_hydro_25	PF01183.17
mgm4492763	ckmer75_18080_1_499_-	Alpha-amylase	PF00128.21
mgm4492763	ckmer75_19494_1_617_-	Glyco_hydro_65N	PF03636.12
mgm4492763	ckmer75_19923_1_767_+	Glyco_hydro_3	PF00933.18
mgm4492763	ckmer75_19923_1_767_+	Glyco_hydro_3_C	PF01915.19
mgm4492763	ckmer75_20538_1_1161_+	Glyco_hydro_3_C	PF01915.19
mgm4492763	ckmer75_20698_1_570_+	Glyco_hydro_92	PF07971.9
mgm4492763	ckmer75_20748_1_1443_-	Glyco_hydro_77	PF02446.14
mgm4492763	ckmer75_20849_203_1172_+	Glyco_hydro_108	PF05838.9
mgm4492763	ckmer75_20937_1_1879_-	Glyco_hydro_36	PF17167.1
mgm4492763	ckmer75_20984_1_2290_+	Glyco_hydro_19	PF00182.16
mgm4492763	ckmer75_22472_751_1362_+	Glyco_hydro_43	PF04616.11
mgm4492763	ckmer75_23730_1_497_+	Glyco_hydro_2_C	PF02836.14
mgm4492763	ckmer67_436_1_5089_-	Glyco_hydro_35	PF01301.16
mgm4492763	ckmer67_1749_1_776_-	Alpha-amylase	PF00128.21
mgm4492763	ckmer67_2503_442_1055_-	Alpha-amylase	PF00128.21
mgm4492763	ckmer67_3419_1_781_+	Glyco_hydro_4C	PF11975.5
mgm4492763	ckmer67_3745_1_1153_+	Glyco_hydro_57	PF03065.12
mgm4492763	ckmer67_5433_1_754_+	Alpha-amylase	PF00128.21
mgm4492763	ckmer67_5610_1345_2243_+	Glyco_hydro_57	PF03065.12
mgm4492763	ckmer67_6523_1_728_+	Glyco_hydro_3_C	PF01915.19
mgm4492763	ckmer67_7512_1_502_-	Alpha-amylase	PF00128.21
mgm4492763	ckmer67_7896_1_636_-	Glyco_hydro_57	PF03065.12
mgm4492763	ckmer67_8003_1_587_+	Alpha-amylase	PF00128.21
mgm4492763	ckmer67_8404_1_717_-	Glyco_hydro_2_N	PF02837.15
mgm4492763	ckmer67_8766_1_939_+	Alpha-amylase	PF00128.21
mgm4492763	ckmer67_8858_1_1016_+	Melibiase	PF02065.15
mgm4492763	ckmer67_8893_366_1052_+	Glyco_hydro_15	PF00723.18
mgm4492763	ckmer67_9179_1_1512_-	Glyco_hydro_2	PF00703.18
mgm4492763	ckmer67_9179_1_1512_-	Glyco_hydro_2_N	PF02837.15
mgm4492763	ckmer67_9897_1_626_+	Glyco_hydro_32C	PF08244.9
mgm4492763	ckmer67_10021_1_597_-	Alpha-amylase	PF00128.21
mgm4492763	ckmer67_10388_1_1043_-	Glyco_hydro_3_C	PF01915.19
mgm4492763	ckmer67_10388_1_1043_-	Glyco_hydro_3	PF00933.18
mgm4492763	ckmer67_11482_1_701_-	Glyco_hydro_43	PF04616.11
mgm4492763	ckmer67_11553_1_642_-	Glyco_hydro_2	PF00703.18
mgm4492763	ckmer67_11553_1_642_-	Glyco_hydro_2_C	PF02836.14
mgm4492763	ckmer67_11664_102_795_+	Alpha-amylase	PF00128.21
mgm4492763	ckmer67_12144_11_1934_-	Glyco_hydro_57	PF03065.12
mgm4492763	ckmer67_12714_1_564_-	Glyco_hydro_3	PF00933.18
mgm4492763	ckmer67_12966_573_2863_+	Glyco_hydro_31	PF01055.23
mgm4492763	ckmer67_13316_1_518_+	Alpha-amylase	PF00128.21
mgm4492763	ckmer67_13408_1_734_+	Alpha-amylase	PF00128.21
mgm4492763	ckmer67_13446_1_722_+	Alpha-amylase	PF00128.21
mgm4492763	ckmer67_13695_475_1458_-	Glyco_hydro_3_C	PF01915.19
mgm4492763	ckmer67_15439_1_1007_-	Glyco_hydro_1	PF00232.15
mgm4492763	ckmer67_15439_1_1007_-	Glyco_hydro_1	PF00232.15
mgm4492763	ckmer67_17095_1_1518_-	Alpha-amylase	PF00128.21
mgm4492763	ckmer67_17188_1_2889_-	Glyco_hydro_25	PF01183.17
mgm4492763	ckmer67_17233_1093_6882_-	Glyco_hydro_53	PF07745.10
mgm4492763	ckmer67_17394_1_4855_-	Glyco_hydro_77	PF02446.14
mgm4492763	ckmer67_17457_1_6829_-	Glyco_hydro_36	PF17167.1
mgm4492763	ckmer67_20432_1_640_-	Glyco_hydro_88	PF07470.10
mgm4492763	ckmer67_21133_1_575_-	Glyco_hydro_3_C	PF01915.19
mgm4492763	ckmer67_22668_1_482_-	Glyco_hydro_31	PF01055.23
mgm4492763	ckmer67_22869_1_503_-	Alpha-amylase	PF00128.21
mgm4492763	ckmer67_22903_1_506_+	Glyco_hydro_42	PF02449.12
mgm4492763	ckmer67_23384_1_605_-	Alpha-amylase	PF00128.21
mgm4492763	ckmer67_24203_23_2172_+	Glyco_hydro_65N	PF03636.12
mgm4492763	ckmer67_24223_1_559_+	Glyco_hydro_43	PF04616.11
mgm4492763	ckmer67_24225_1_702_-	Alpha-amylase	PF00128.21
mgm4492763	ckmer67_24379_1358_2253_+	Glyco_hydro_1	PF00232.15
mgm4492763	ckmer67_24474_1_758_+	Glyco_hydro_57	PF03065.12
mgm4492763	ckmer67_25247_1_1029_-	Glyco_hydro_3	PF00933.18
mgm4492763	ckmer67_26120_1_1909_-	Glyco_hydro_20	PF00728.19
mgm4492763	ckmer67_26574_1_754_+	Glyco_hydro_2_N	PF02837.15
mgm4492763	ckmer67_28415_1_524_-	Glyco_hydro_3	PF00933.18
mgm4492763	ckmer67_28506_1_473_+	Cellulase	PF00150.15
mgm4492763	ckmer67_28510_1_470_+	Alpha-amylase	PF00128.21
mgm4492763	ckmer67_28518_1_481_-	Alpha-amylase	PF00128.21
mgm4492763	ckmer67_28635_1_508_+	Glyco_hydro_35	PF01301.16
mgm4492763	ckmer67_28913_1_617_-	Glyco_hydro_35	PF01301.16
mgm4492763	ckmer67_28940_1_632_-	Glyco_hydro_77	PF02446.14
mgm4492763	ckmer67_28942_1_847_-	Alpha-amylase	PF00128.21
mgm4492763	ckmer67_29509_1_933_-	Glyco_hydro_3	PF00933.18
mgm4492763	ckmer63_2311_1_628_-	Glyco_hydro_57	PF03065.12
mgm4492763	ckmer63_5500_2160_3373_-	Glyco_hydro_97	PF10566.6
mgm4492763	ckmer63_6054_1_490_+	Glyco_hydro_31	PF01055.23
mgm4492763	ckmer63_8639_1_466_-	Glyco_hydro_3	PF00933.18
mgm4492763	ckmer63_11546_891_3291_-	Glyco_hydro_26	PF02156.12
mgm4492763	ckmer63_11895_991_3103_-	Alpha-amylase	PF00128.21
mgm4492763	ckmer63_18363_1_507_+	Glyco_hydro_36	PF17167.1
mgm4492763	ckmer63_19694_1_459_+	Glyco_hydro_43	PF04616.11
mgm4492763	ckmer63_19799_1_728_+	Glyco_hydro_3	PF00933.18
mgm4492763	ckmer63_20241_5_858_+	Glyco_hydro_108	PF05838.9
mgm4492763	ckmer63_20916_1_476_+	Glyco_hydro_2_N	PF02837.15
mgm4492763	ckmer63_21544_1_492_+	Glyco_hydro_2_N	PF02837.15
mgm4492763	ckmer63_22046_1_474_-	Glyco_hydro_42	PF02449.12
mgm4492763	ckmer63_22109_1_671_-	Glyco_hydro_1	PF00232.15
mgm4492763	ckmer63_22109_1_671_-	Glyco_hydro_1	PF00232.15
mgm4492763	ckmer63_22354_1_491_+	Alpha-amylase	PF00128.21
mgm4492763	ckmer63_22476_1_498_-	Glyco_hydro_3_C	PF01915.19
mgm4492763	ckmer63_22686_1_512_+	Glyco_hydro_77	PF02446.14
mgm4492763	ckmer63_23465_1_564_+	Glyco_hydro_2	PF00703.18
mgm4492763	ckmer63_23465_1_564_+	Glyco_hydro_2_C	PF02836.14
mgm4492763	ckmer63_23552_1_892_+	Glyco_hydro_57	PF03065.12
mgm4492763	ckmer63_23877_1_614_-	Glyco_hydro_28	PF00295.14
mgm4492763	ckmer63_24160_1_995_+	Glyco_hydro_3	PF00933.18
mgm4492763	ckmer63_24345_1_635_-	Alpha-amylase	PF00128.21
[truncated: 229,177 more rows]
